# Supplementary material for: Revealing arginine-cysteine and glycine-cysteine NOS linkages by a systematic re-evaluation of protein structures
Source: Commun Chem. 2025 May 13;8:146. doi: 10.1038/s42004-025-01535-w (PMC12075730; doi:10.1038/s42004-025-01535-w)
Supplement: Supplementary file 3 — Supplementary Data 1 [file 42004_2025_1535_MOESM3_ESM.txt]

Chain_S	Res_S	S_id	Res_S_num	bfac_S	bfac_S_BDB	occ_S	SASA_S	SASA_atom_S	Chain_N	Res_N	N_id	Res_N_num	bfac_N	bfac_N_BDB	occ_N	SASA_N	SASA_atom_N	CN_id	bfac_CN	occu_CN	Res_CS	CS_id	bfac_CS	occu_CS	distance_SN	distanceCN	distanceCS	angle_CSN	angle_CNS	torsion_CS_NC	ngb_Res_toN	ngb_Res_toS	Close_contact	greenBlob	filename
A	CYS	SG	327	40.61	42.51	1.0	10.29	10.29	A	LYS	NZ	55	70.49	64.97	1.0	87.52	17.5	CE	61.08	1.0	LYS	CE	61.08	1.0	2.6	1.49	1.81	94.81	110.33	107.22	{'CYS', 'LYS', 'MET', 'ARG'}	{'CYS', 'ALA', 'ASP', 'GLU'}	Not-close	None	8a0b_A_CYS_SG_327_A_LYS_NZ_55.pdb
C	CYS	SG	327	75.7	62.19	1.0	14.0	11.58	C	LYS	NZ	55	69.3	70.51	1.0	111.09	30.62	CE	67.88	1.0	LYS	CE	67.88	1.0	2.61	1.49	1.79	95.09	110.72	108.68	{'LYS', 'MET', 'ARG'}	{'CYS', 'ALA', 'ASP', 'GLU'}	Not-close	None	8a0b_C_CYS_SG_327_C_LYS_NZ_55.pdb
A	CYS	SG	113	49.45	26.13	1.0	5.15	5.15	A	LYS	NZ	80	35.37	26.6	1.0	0.0	0.0	CE	30.45	1.0	LYS	CE	30.45	1.0	3.05	1.47	1.93	94.27	121.59	-25.88	{'LYS', 'ALA', 'THR', 'HIS', 'ARG'}	{'ALA', 'THR', 'CYS', 'PHE', 'VAL'}	Not-close	None	2a67_A_CYS_SG_113_A_LYS_NZ_80.pdb
B	CYS	SG	113	65.19	26.87	1.0	0.0	0.0	B	LYS	NZ	80	48.88	25.58	1.0	1.09	1.09	CE	45.34	1.0	LYS	CE	45.34	1.0	2.95	1.49	1.9	99.21	71.86	138.38	{'LYS', 'ALA', 'THR', 'HIS', 'GLU', 'ARG'}	{'ALA', 'THR', 'CYS', 'PHE', 'VAL'}	Close	None	2a67_B_CYS_SG_113_B_LYS_NZ_80.pdb
C	CYS	SG	113	59.82	28.2	1.0	9.01	9.01	C	LYS	NZ	80	35.87	28.04	1.0	0.0	0.0	CE	31.86	1.0	LYS	CE	31.86	1.0	3.09	1.49	1.91	94.97	121.67	-27.42	{'LYS', 'ALA', 'THR', 'HIS', 'GLU', 'ARG'}	{'ALA', 'THR', 'CYS', 'PHE', 'VAL'}	Close	None	2a67_C_CYS_SG_113_C_LYS_NZ_80.pdb
A	CYS	SG	91	28.18	23.48	1.0	14.0	11.58	A	LYS	NZ	95	27.81	21.57	1.0	47.16	10.94	CE	28.05	1.0	LYS	CE	28.05	1.0	3.12	1.49	1.8	129.94	154.2	-111.82	{'LYS', 'HIS', 'SER'}	{'CYS', 'SER', 'MET', 'VAL'}	Not-close	None	3a9l_A_CYS_SG_91_A_LYS_NZ_95.pdb
A	CYS	SG	601	24.47	22.76	1.0	0.0	0.0	A	LYS	NZ	247	15.55	13.93	1.0	0.0	0.0	CE	16.12	1.0	LYS	CE	16.12	1.0	2.87	1.5	1.84	81.01	90.29	-88.51	{'LYS', 'HIS', 'PHE'}	{'CYS', 'ALA'}	Close	None	3a9y_A_CYS_SG_601_A_LYS_NZ_247.pdb
B	CYS	SG	601	26.55	23.89	1.0	0.0	0.0	B	LYS	NZ	247	18.35	18.61	1.0	0.0	0.0	CE	17.21	1.0	LYS	CE	17.21	1.0	2.86	1.49	1.84	82.72	91.23	-89.0	{'LYS', 'HIS', 'PHE'}	{'CYS', 'ALA'}	Not-close	None	3a9y_B_CYS_SG_601_B_LYS_NZ_247.pdb
A	CYS	SG	6	47.42	37.38	1.0	12.79	11.58	A	LYS	NZ	4	38.07	33.87	1.0	1.21	0.0	CE	36.43	1.0	LYS	CE	36.43	1.0	3.09	1.47	1.82	90.97	127.38	-94.04	{'ILE', 'LYS', 'ASP', 'VAL'}	{'ILE', 'CYS', 'SER', 'GLY'}	Not-close	None	4aaj_A_CYS_SG_6_A_LYS_NZ_4.pdb
A	CYS	SG	22	39.89	25.59	1.0	0.0	0.0	A	LYS	NZ	61	54.24	26.58	1.0	13.19	9.84	CE	43.23	1.0	LYS	CE	43.23	1.0	2.67	1.48	1.79	148.51	95.13	-133.49	{'LYS', 'SER', 'ARG'}	{'CYS', 'THR', 'GLY'}	Not-close	None	8acd_A_CYS_SG_22_A_LYS_NZ_61.pdb
A	CYS	SG	22	30.58	33.22	1.0	6.64	1.29	A	LYS	NZ	61	38.26	29.03	1.0	20.82	8.75	CE	36.23	1.0	LYS	CE	36.23	1.0	2.96	1.48	1.8	132.06	118.24	156.61	{'ILE', 'LYS', 'SER', 'ARG'}	{'CYS', 'THR', 'GLY'}	Close	None	7adw_A_CYS_SG_22_A_LYS_NZ_61.pdb
A	CYS	SG	253	19.47	16.15	1.0	2.57	2.57	A	LYS	NZ	249	50.71	17.45	1.0	19.32	0.0	CE	43.9	1.0	LYS	CE	43.9	1.0	3.03	1.51	1.81	125.83	91.48	-149.21	{'LYS', 'THR', 'CYS', 'ASP', 'VAL'}	{'LEU', 'CYS', 'ASP', 'MET', 'ILE'}	Not-close	None	5an4_A_CYS_SG_253_A_LYS_NZ_249.pdb
A	CYS	SG	87	30.5	12.99	1.0	0.0	0.0	A	LYS	NZ	130	40.31	15.63	1.0	70.83	1.09	CE	38.31	1.0	LYS	CE	38.31	1.0	2.55	1.49	1.79	97.94	109.43	-126.53	{'LYS', 'GLN'}	{'LEU', 'THR', 'CYS', 'HIS', 'PHE'}	Close	None	5ant_A_CYS_SG_87_A_LYS_NZ_130.pdb
B	CYS	SG	87	43.97	19.89	1.0	0.0	0.0	B	LYS	NZ	130	56.59	20.76	1.0	81.06	3.28	CE	58.84	1.0	LYS	CE	58.84	1.0	2.55	1.48	1.8	99.14	113.45	-121.75	{'LYS', 'GLN'}	{'LEU', 'THR', 'CYS', 'HIS', 'PHE'}	Close	None	5ant_B_CYS_SG_87_B_LYS_NZ_130.pdb
B	CYS	SG	104	21.12	19.89	1.0	0.0	0.0	C	LYS	NZ	114	23.7	20.76	1.0	26.23	2.19	CE	22.66	1.0	LYS	CE	22.66	1.0	2.65	1.54	1.83	94.17	99.86	-140.25	{'LYS', 'ASP', 'PHE'}	{'CYS', 'TRP', 'LEU', 'PRO'}	Close	None	5ant_B_CYS_SG_104_C_LYS_NZ_114.pdb
C	CYS	SG	104	23.11	18.75	1.0	0.0	0.0	B	LYS	NZ	114	24.34	18.7	1.0	37.21	1.09	CE	24.84	1.0	LYS	CE	24.84	1.0	2.65	1.53	1.81	96.07	102.9	-139.61	{'LYS', 'ASP', 'PHE'}	{'CYS', 'TRP', 'LEU', 'PRO'}	Not-close	None	5ant_C_CYS_SG_104_B_LYS_NZ_114.pdb
A	CYS	SG	119	31.51	30.12	1.0	11.11	3.86	A	LYS	NZ	145	49.87	43.47	1.0	65.42	18.59	CE	55.21	1.0	LYS	CE	55.21	1.0	2.31	1.47	1.8	100.69	106.05	-98.84	{'TRP', 'LYS', 'PRO'}	{'CYS', 'SER', 'VAL', 'GLU'}	Not-close	None	2aor_A_CYS_SG_119_A_LYS_NZ_145.pdb
A	CYS	SG	47	20.28	29.46	1.0	0.0	0.0	A	LYS	NZ	301	19.35	17.05	1.0	0.0	0.0	CE	19.21	1.0	LYS	CE	19.21	1.0	3.17	1.47	1.82	85.47	107.27	122.49	{'LYS', 'ALA', 'GLY'}	{'CYS', 'GLY', 'PRO', 'ASP'}	Not-close	None	3atr_A_CYS_SG_47_A_LYS_NZ_301.pdb
A	CYS	SG	76	17.62	24.74	1.0	22.99	1.29	A	LYS	NZ	97	19.54	20.81	1.0	43.36	0.0	CE	41.88	1.0	LYS	CE	41.88	1.0	3.17	1.48	1.81	105.9	132.35	-120.54	{'LYS', 'LEU', 'SER', 'CYS', 'ILE'}	{'CYS', 'LEU', 'ASN'}	Not-close	None	2aub_A_CYS_SG_76_A_LYS_NZ_97.pdb
M	CYS	SG	98	20.09	27.72	1.0	0.0	0.0	M	LYS	NZ	53	58.65	13.1	1.0	40.5	1.09	CE	59.37	1.0	LYS	CE	59.37	1.0	3.13	1.46	1.81	142.77	142.51	-115.0	{'ASN', 'LYS', 'GLU'}	{'CYS', 'LEU', 'SER', 'VAL'}	Not-close	None	4b0m_M_CYS_SG_98_M_LYS_NZ_53.pdb
B	CYS	SG	277	47.33	46.51	1.0	19.3	19.3	B	LYS	NZ	120	78.69	58.96	1.0	73.85	19.68	CE	76.04	1.0	LYS	CE	76.04	1.0	2.86	1.5	1.82	104.24	121.0	-29.8	{'LYS', 'ALA', 'SER'}	{'ALA', 'CYS', 'ASP', 'PRO', 'ARG'}	Not-close	None	7b47_B_CYS_SG_277_B_LYS_NZ_120.pdb
A	CYS	SG	22	44.13	31.91	1.0	0.0	0.0	A	LYS	NZ	61	50.32	17.86	1.0	8.8	4.37	CE	41.59	1.0	LYS	CE	41.59	1.0	3.14	1.48	1.79	157.14	102.59	-157.41	{'LYS', 'SER', 'ARG'}	{'CYS', 'THR', 'GLY'}	Not-close	None	7bb2_A_CYS_SG_22_A_LYS_NZ_61.pdb
B	CYS	SG	28	20.36	21.67	1.0	0.0	0.0	B	LYS	NZ	53	45.12	21.01	1.0	72.93	6.56	CE	38.75	1.0	LYS	CE	38.75	1.0	2.91	1.49	1.75	129.12	100.07	-97.66	{'LYS', 'GLY'}	{'CYS', 'LYS', 'LEU', 'ILE'}	Not-close	None	1btk_B_CYS_SG_28_B_LYS_NZ_53.pdb
A	CYS	SG	301	32.61	26.31	1.0	39.06	24.45	A	LYS	NZ	297	52.77	22.96	1.0	36.87	5.47	CE	53.24	1.0	LYS	CE	53.24	1.0	3.14	1.49	1.82	110.29	117.46	-142.87	{'LYS', 'THR', 'CYS', 'ASP', 'ILE'}	{'CYS', 'LEU', 'ASP'}	Not-close	None	5bv6_A_CYS_SG_301_A_LYS_NZ_297.pdb
A	CYS	SG	184	26.76	16.43	1.0	0.0	0.0	A	LYS	NZ	361	28.11	21.41	1.0	0.0	0.0	CE	28.4	1.0	LYS	CE	28.4	1.0	3.19	1.51	1.81	130.86	105.29	-142.26	{'LYS', 'ALA', 'THR', 'GLU', 'ILE'}	{'CYS', 'ALA', 'GLN', 'VAL'}	Not-close	None	5bvc_A_CYS_SG_184_A_LYS_NZ_361.pdb
A	CYS	SG	22	38.74	42.8	1.0	0.0	0.0	A	LYS	NZ	61	37.44	40.2	1.0	17.43	0.0	CE	35.23	1.0	LYS	CE	35.23	1.0	2.41	1.5	1.74	97.64	150.24	-85.15	{'LYS', 'SER', 'ARG'}	{'CYS', 'THR', 'GLY'}	Close	None	2bx3_A_CYS_SG_22_A_LYS_NZ_61.pdb
A	CYS	SG	54	14.82	19.33	1.0	0.0	0.0	A	LYS	NZ	101	23.56	16.57	1.0	1.21	0.0	CE	25.87	1.0	LYS	CE	25.87	1.0	3.14	1.49	1.82	104.13	119.3	-152.33	{'LYS', 'ALA', 'TYR', 'ILE', 'ASN'}	{'LEU', 'CYS', 'ASP', 'GLU', 'GLY'}	Not-close	None	2bz1_A_CYS_SG_54_A_LYS_NZ_101.pdb
C	CYS	SG	159	17.34	18.82	1.0	0.0	0.0	C	LYS	NZ	133	41.19	14.4	1.0	4.83	0.0	CE	31.33	1.0	LYS	CE	31.33	1.0	2.55	1.51	1.83	105.71	134.78	4.71	{'ILE', 'LYS', 'GLY', 'PHE'}	{'LYS', 'CYS', 'PRO', 'PHE', 'ILE'}	Not-close	None	2c0a_C_CYS_SG_159_C_LYS_NZ_133.pdb
E	CYS	SG	38	50.27	47.13	1.0	2.57	2.57	E	LYS	NZ	37	72.32	57.43	1.0	61.27	12.03	CE	103.59	1.0	LYS	CE	103.59	1.0	2.8	1.49	1.81	126.97	138.53	41.45	{'CYS', 'LYS', 'SER', 'ARG'}	{'CYS', 'LYS', 'TRP', 'GLU'}	Not-close	None	2c7n_E_CYS_SG_38_E_LYS_NZ_37.pdb
A	CYS	SG	99	38.68	102.13	1.0	17.67	3.86	B	LYS	NZ	330	69.17	85.65	1.0	42.43	1.09	CE	66.37	1.0	LYS	CE	66.37	1.0	2.59	1.48	1.83	91.63	70.38	104.07	{'LEU', 'SER', 'VAL', 'ARG'}	{'CYS', 'LEU', 'GLN', 'ILE'}	Close	None	4c9b_A_CYS_SG_99_B_LYS_NZ_330.pdb
A	CYS	SG	257	44.64	34.78	1.0	8.77	5.15	A	LYS	NZ	255	62.38	28.34	1.0	34.89	7.66	CE	55.94	1.0	LYS	CE	55.94	1.0	2.7	1.48	1.82	140.21	116.71	-167.26	{'LYS', 'ASP', 'GLU'}	{'CYS', 'PHE', 'GLU'}	Close	None	6cb0_A_CYS_SG_257_A_LYS_NZ_255.pdb
B	CYS	SG	257	42.26	33.14	1.0	9.27	2.57	B	LYS	NZ	255	62.24	28.19	1.0	42.48	18.59	CE	59.36	1.0	LYS	CE	59.36	1.0	2.69	1.49	1.8	140.88	117.2	-168.77	{'LYS', 'ASP', 'GLU'}	{'CYS', 'PHE', 'GLU'}	Not-close	None	6cb0_B_CYS_SG_257_B_LYS_NZ_255.pdb
A	CYS	SG	24	31.74	34.45	1.0	5.49	0.0	A	LYS	NZ	41	43.09	39.2	1.0	25.36	0.0	CE	40.58	1.0	LYS	CE	40.58	1.0	2.85	1.49	1.78	87.89	98.67	-103.1	{'LYS', 'ALA', 'LEU', 'ASN', 'CYS', 'ILE'}	{'CYS', 'ASP', 'ASN'}	Not-close	None	2ccm_A_CYS_SG_24_A_LYS_NZ_41.pdb
B	CYS	SG	24	25.22	37.23	1.0	9.64	0.0	B	LYS	NZ	41	44.22	48.48	1.0	31.03	2.19	CE	38.16	1.0	LYS	CE	38.16	1.0	2.82	1.5	1.79	89.29	96.35	-104.83	{'LYS', 'ALA', 'LEU', 'ASN', 'CYS', 'ILE'}	{'CYS', 'ASP', 'ASN'}	Not-close	None	2ccm_B_CYS_SG_24_B_LYS_NZ_41.pdb
A	CYS	SG	16	44.94	32.53	1.0	1.07	0.0	A	LYS	NZ	126	86.29	26.61	1.0	31.93	0.0	CE	52.72	1.0	LYS	CE	52.72	1.0	3.13	1.46	1.81	109.99	124.0	151.74	{'CYS', 'LYS'}	{'CYS', 'THR', 'GLN'}	Not-close	None	1cf0_A_CYS_SG_16_A_LYS_NZ_126.pdb
A	CYS	SG	473	25.91	39.65	1.0	1.29	1.29	A	LYS	NZ	423	36.46	29.46	1.0	7.13	1.09	CE	34.75	1.0	LYS	CE	34.75	1.0	2.48	1.49	1.81	106.07	130.57	-121.56	{'LEU', 'LYS', 'SER', 'ILE', 'VAL'}	{'CYS', 'TYR', 'ASP', 'PRO', 'PHE', 'VAL'}	Close	None	2chd_A_CYS_SG_473_A_LYS_NZ_423.pdb
A	CYS	SG	51	60.34	57.1	1.0	73.77	41.18	A	LYS	NZ	48	61.36	19.14	1.0	87.78	32.81	CE	58.95	1.0	LYS	CE	58.95	1.0	3.05	1.49	1.8	95.98	114.26	51.88	{'ILE', 'LYS'}	{'CYS', 'GLY'}	Not-close	None	2chl_A_CYS_SG_51_A_LYS_NZ_48.pdb
A	CYS	SG	52	45.97	46.02	1.0	96.76	37.32	A	LYS	NZ	49	32.34	43.83	1.0	43.98	20.78	CE	29.16	1.0	LYS	CE	29.16	1.0	2.39	1.44	1.74	144.5	86.12	31.23	{'ILE', 'LYS', 'CYS'}	{'CYS', 'GLY'}	Not-close	None	2cmw_A_CYS_SG_52_A_LYS_NZ_49.pdb
A	CYS	SG	149	23.34	53.03	1.0	1.29	1.29	C	LYS	NZ	353	76.63	17.87	1.0	40.15	8.75	CE	69.44	1.0	LYS	CE	69.44	1.0	3.05	1.49	1.81	124.39	120.04	137.09	{'THR', 'GLY', 'PRO'}	{'CYS', 'ALA', 'GLN', 'GLY'}	Not-close	None	5crv_A_CYS_SG_149_C_LYS_NZ_353.pdb
A	CYS	SG	173	18.19	31.59	1.0	0.0	0.0	A	LYS	NZ	320	24.81	22.02	1.0	0.0	0.0	CE	23.68	1.0	LYS	CE	23.68	1.0	2.82	1.49	1.81	107.27	101.87	-152.65	{'LEU', 'LYS', 'ALA', 'ARG', 'MSE'}	{'CYS', 'LEU', 'ALA', 'HIS'}	Not-close	None	3cze_A_CYS_SG_173_A_LYS_NZ_320.pdb
A	CYS	SG	173	18.87	35.98	1.0	0.0	0.0	A	LYS	NZ	320	25.57	16.28	1.0	0.0	0.0	CE	23.31	1.0	LYS	CE	23.31	1.0	2.67	1.5	1.81	104.01	101.21	-146.16	{'LEU', 'LYS', 'ALA', 'ARG', 'MSE'}	{'CYS', 'LEU', 'ALA', 'HIS'}	Not-close	None	3czg_A_CYS_SG_173_A_LYS_NZ_320.pdb
B	CYS	SG	22	30.12	47.92	1.0	0.0	0.0	B	LYS	NZ	61	40.6	19.16	1.0	9.18	3.28	CE	34.92	1.0	LYS	CE	34.92	1.0	2.54	1.48	1.79	91.54	121.49	-114.85	{'CYS', 'LYS', 'SER', 'ARG'}	{'CYS', 'THR', 'GLY'}	Not-close	None	8czw_B_CYS_SG_22_B_LYS_NZ_61.pdb
B	CYS	SG	22	30.08	46.23	1.0	0.0	0.0	B	LYS	NZ	61	41.12	36.69	1.0	4.29	0.0	CE	38.5	1.0	LYS	CE	38.5	1.0	2.63	1.47	1.78	89.61	115.1	-121.58	{'LYS', 'SER', 'ARG'}	{'CYS', 'THR', 'GLY'}	Not-close	None	8czx_B_CYS_SG_22_B_LYS_NZ_61.pdb
A	CYS	SG	186	32.86	26.81	1.0	7.72	7.72	A	LYS	NZ	156	48.23	15.13	1.0	28.75	2.19	CE	42.86	1.0	LYS	CE	42.86	1.0	2.59	1.49	1.82	91.08	106.4	-135.66	{'LYS', 'LEU', 'CYS', 'GLU', 'ASN'}	{'CYS', 'SER', 'PRO'}	Close	None	6d4d_A_CYS_SG_186_A_LYS_NZ_156.pdb
B	CYS	SG	186	49.73	53.21	1.0	9.71	6.43	B	LYS	NZ	156	49.09	21.87	1.0	16.79	1.09	CE	46.27	1.0	LYS	CE	46.27	1.0	2.6	1.48	1.81	99.44	95.38	-130.32	{'LYS', 'LEU', 'CYS', 'GLU', 'ASN'}	{'CYS', 'SER', 'PRO'}	Close	None	6d4d_B_CYS_SG_186_B_LYS_NZ_156.pdb
A	CYS	SG	189	99.21	32.04	1.0	6.04	0.0	A	LYS	NZ	228	103.7	24.67	1.0	59.88	2.19	CE	107.65	1.0	LYS	CE	107.65	1.0	2.91	1.5	1.84	117.03	138.21	-169.42	{'LYS', 'CYS', 'GLY', 'PRO', 'GLN'}	{'LYS', 'THR', 'CYS', 'GLY', 'VAL'}	Close	None	7d47_A_CYS_SG_189_A_LYS_NZ_228.pdb
D	CYS	SG	66	46.46	31.96	1.0	12.1	2.57	B	LYS	NZ	171	56.97	16.4	1.0	34.36	1.09	CE	49.14	1.0	LYS	CE	49.14	1.0	2.82	1.5	1.77	114.1	93.18	-144.25	{'LYS', 'ALA', 'THR'}	{'CYS', 'VAL', 'ASN'}	Not-close	None	4d79_D_CYS_SG_66_B_LYS_NZ_171.pdb
D	CYS	SG	66	39.4	29.33	1.0	4.77	1.29	B	LYS	NZ	171	74.85	16.08	1.0	15.36	3.28	CE	56.2	1.0	LYS	CE	56.2	1.0	2.79	1.47	1.79	111.66	97.34	-158.04	{'LYS', 'ALA', 'THR'}	{'CYS', 'VAL', 'ASN'}	Not-close	None	4d7a_D_CYS_SG_66_B_LYS_NZ_171.pdb
A	CYS	SG	283	80.63	48.84	1.0	40.18	9.01	A	LYS	NZ	346	62.31	19.08	1.0	93.97	10.94	CE	57.82	1.0	LYS	CE	57.82	1.0	2.72	1.48	1.81	134.03	165.14	-151.77	{'LYS', 'ALA', 'ARG'}	{'CYS', 'PRO', 'PHE'}	Not-close	None	3da6_A_CYS_SG_283_A_LYS_NZ_346.pdb
A	CYS	SG	82	35.12	49.54	1.0	0.0	0.0	A	LYS	NZ	122	42.1	35.82	1.0	41.61	16.4	CE	40.22	1.0	LYS	CE	40.22	1.0	3.01	1.49	1.81	108.98	91.98	-49.55	{'ASN', 'LYS', 'ILE'}	{'LYS', 'ALA', 'LEU', 'CYS', 'PHE'}	Not-close	None	4dov_A_CYS_SG_82_A_LYS_NZ_122.pdb
C	CYS	SG	82	30.72	49.35	1.0	0.0	0.0	C	LYS	NZ	122	48.42	44.48	1.0	19.21	2.19	CE	46.39	1.0	LYS	CE	46.39	1.0	3.0	1.52	1.82	108.47	90.98	-51.35	{'ASN', 'LYS', 'ILE'}	{'LYS', 'ALA', 'LEU', 'CYS', 'PHE'}	Not-close	None	4dov_C_CYS_SG_82_C_LYS_NZ_122.pdb
B	CYS	SG	82	37.48	50.27	1.0	0.0	0.0	B	LYS	NZ	122	48.14	41.36	1.0	20.3	2.19	CE	45.31	1.0	LYS	CE	45.31	1.0	2.34	1.48	1.79	112.3	110.37	-50.16	{'ASN', 'LYS', 'ILE'}	{'LYS', 'ALA', 'LEU', 'CYS', 'PHE'}	Close	None	4dow_B_CYS_SG_82_B_LYS_NZ_122.pdb
B	CYS	SG	22	40.34	77.83	1.0	6.56	0.0	B	LYS	NZ	61	49.28	21.92	1.0	19.26	4.37	CE	48.64	1.0	LYS	CE	48.64	1.0	2.46	1.45	1.8	89.66	122.58	-125.33	{'CYS', 'LYS', 'SER', 'ARG'}	{'CYS', 'THR', 'GLY'}	Close	None	8doy_B_CYS_SG_22_B_LYS_NZ_61.pdb
A	CYS	SG	68	36.49	25.38	1.0	25.72	0.0	A	LYS	NZ	92	61.31	16.85	1.0	118.77	12.03	CE	59.14	1.0	LYS	CE	59.14	1.0	2.96	1.49	1.81	79.56	89.83	105.92	{'LYS', 'ALA', 'GLY'}	{'CYS', 'LEU', 'ALA', 'SER'}	Not-close	None	8dp2_A_CYS_SG_68_A_LYS_NZ_92.pdb
A	CYS	SG	156	57.28	55.16	1.0	21.24	11.58	A	LYS	NZ	102	74.91	54.31	1.0	87.7	4.37	CE	69.64	1.0	LYS	CE	69.64	1.0	2.82	1.5	1.81	128.0	160.22	-155.43	{'TYR', 'LYS', 'SER', 'PHE'}	{'CYS', 'TYR', 'ASP', 'ILE', 'VAL'}	Not-close	None	8dpr_A_CYS_SG_156_A_LYS_NZ_102.pdb
B	CYS	SG	22	101.08	45.25	1.0	6.43	0.0	B	LYS	NZ	61	96.06	45.96	1.0	46.05	9.84	CE	96.42	1.0	LYS	CE	96.42	1.0	2.69	1.47	1.8	153.88	159.99	-153.45	{'LYS', 'SER', 'ARG'}	{'CYS', 'THR', 'GLY'}	Not-close	None	7dqz_B_CYS_SG_22_B_LYS_NZ_61.pdb
A	CYS	SG	216	32.85	29.37	1.0	7.64	6.43	A	LYS	NZ	178	41.67	32.02	1.0	14.22	14.22	CE	35.18	1.0	LYS	CE	35.18	1.0	2.97	1.49	1.81	123.58	98.1	144.2	{'LEU', 'LYS', 'ASN'}	{'CYS', 'LYS', 'PRO'}	Not-close	None	3dra_A_CYS_SG_216_A_LYS_NZ_178.pdb
A	CYS	SG	22	95.46	80.1	1.0	8.92	1.29	A	LYS	NZ	61	97.66	47.75	1.0	33.95	1.09	CE	102.85	1.0	LYS	CE	102.85	1.0	2.07	1.46	1.8	149.52	135.23	147.27	{'LYS', 'SER', 'ARG'}	{'CYS', 'THR', 'GLY'}	Not-close	None	8drr_A_CYS_SG_22_A_LYS_NZ_61.pdb
B	CYS	SG	22	72.49	64.63	1.0	6.56	0.0	B	LYS	NZ	61	77.05	51.59	1.0	33.13	7.66	CE	80.37	1.0	LYS	CE	80.37	1.0	2.38	1.47	1.79	80.88	111.23	154.03	{'CYS', 'LYS', 'SER', 'ARG'}	{'CYS', 'THR', 'GLY'}	Not-close	None	8drr_B_CYS_SG_22_B_LYS_NZ_61.pdb
A	CYS	SG	147	17.07	15.41	1.0	6.43	6.43	A	LYS	NZ	135	18.47	16.68	1.0	21.74	0.0	CE	17.26	1.0	LYS	CE	17.26	1.0	2.5	1.49	1.79	109.47	149.11	-93.55	{'LYS', 'VAL', 'GLU'}	{'LEU', 'THR', 'CYS', 'GLY', 'GLN'}	Not-close	None	7ds0_A_CYS_SG_147_A_LYS_NZ_135.pdb
A	CYS	SG	147	15.64	16.62	1.0	6.43	6.43	A	LYS	NZ	135	17.25	13.94	1.0	10.87	0.0	CE	15.06	1.0	LYS	CE	15.06	1.0	2.57	1.47	1.8	107.11	152.01	-94.82	{'LYS', 'VAL', 'GLU'}	{'LEU', 'THR', 'CYS', 'GLY', 'GLN'}	Not-close	None	7ds1_A_CYS_SG_147_A_LYS_NZ_135.pdb
B	CYS	SG	147	47.62	28.49	1.0	8.69	3.86	B	LYS	NZ	135	43.46	46.29	1.0	29.26	7.66	CE	41.43	1.0	LYS	CE	41.43	1.0	2.75	1.49	1.81	140.01	134.12	-53.6	{'ILE', 'LYS', 'GLY', 'VAL'}	{'CYS', 'TRP', 'LEU', 'GLY'}	Not-close	None	7ds2_B_CYS_SG_147_B_LYS_NZ_135.pdb
A	CYS	SG	156	33.99	25.91	1.0	2.42	0.0	A	LYS	NZ	102	66.86	21.79	1.0	76.97	26.25	CE	59.4	1.0	LYS	CE	59.4	1.0	2.99	1.49	1.77	110.57	96.68	88.58	{'TYR', 'LYS', 'SER', 'PHE'}	{'CYS', 'TYR', 'ASP', 'ILE', 'VAL'}	Not-close	None	8ds2_A_CYS_SG_156_A_LYS_NZ_102.pdb
B	CYS	SG	156	35.23	29.45	1.0	11.34	7.72	B	LYS	NZ	102	63.14	25.61	1.0	70.98	14.22	CE	56.23	1.0	LYS	CE	56.23	1.0	3.19	1.5	1.81	109.16	129.58	172.08	{'TYR', 'LYS', 'SER', 'PHE'}	{'CYS', 'TYR', 'ASP', 'ILE', 'VAL'}	Not-close	None	8ds2_B_CYS_SG_156_B_LYS_NZ_102.pdb
A	CYS	SG	22	43.09	29.15	1.0	0.0	0.0	A	LYS	NZ	61	62.5	26.66	1.0	11.37	5.47	CE	46.56	1.0	LYS	CE	46.56	1.0	3.12	1.5	1.81	149.34	81.06	-135.03	{'LYS', 'SER', 'ARG'}	{'CYS', 'THR', 'GLY'}	Not-close	None	7dvp_A_CYS_SG_22_A_LYS_NZ_61.pdb
A	CYS	SG	22	63.66	34.48	1.0	0.0	0.0	A	LYS	NZ	61	69.27	30.57	1.0	17.04	7.66	CE	64.17	1.0	LYS	CE	64.17	1.0	2.91	1.48	1.82	127.51	109.97	-130.55	{'LYS', 'SER', 'ARG'}	{'CYS', 'THR', 'GLY'}	Not-close	None	7dw6_A_CYS_SG_22_A_LYS_NZ_61.pdb
A	CYS	SG	166	30.26	17.87	1.0	0.0	0.0	A	LYS	NZ	133	13.78	14.17	1.0	0.0	0.0	CE	12.2	1.0	LYS	CE	12.2	1.0	3.1	1.5	1.89	90.36	104.08	84.97	{'LEU', 'LYS', 'GLY', 'ARG'}	{'CYS', 'HIS', 'ASP', 'GLY', 'ILE'}	Not-close	None	2dyu_A_CYS_SG_166_A_LYS_NZ_133.pdb
A	CYS	SG	75	45.77	28.28	1.0	20.51	19.3	A	LYS	NZ	78	36.94	39.58	1.0	0.0	0.0	CE	33.14	1.0	LYS	CE	33.14	1.0	2.55	1.5	1.82	97.92	143.01	-79.53	{'LEU', 'LYS', 'THR', 'CYS', 'MET', 'ASN'}	{'CYS', 'LYS', 'ALA', 'MET'}	Close	None	6dz8_A_CYS_SG_75_A_LYS_NZ_78.pdb
B	CYS	SG	75	49.67	26.86	1.0	7.72	7.72	B	LYS	NZ	78	30.88	34.54	1.0	0.0	0.0	CE	24.57	1.0	LYS	CE	24.57	1.0	2.54	1.48	1.82	97.8	144.07	-78.66	{'LEU', 'LYS', 'THR', 'SER', 'CYS', 'MET', 'ASN'}	{'LYS', 'ALA', 'THR', 'CYS', 'MET'}	Not-close	None	6dz8_B_CYS_SG_75_B_LYS_NZ_78.pdb
A	CYS	SG	22	24.22	23.05	1.0	0.0	0.0	A	LYS	NZ	61	18.0	14.52	1.0	4.31	1.09	CE	17.85	1.0	LYS	CE	17.85	1.0	1.91	1.48	1.79	139.63	121.69	-130.31	{'LYS', 'SER', 'ARG'}	{'CYS', 'THR', 'GLY'}	Not-close	None	8dz9_A_CYS_SG_22_A_LYS_NZ_61.pdb
A	CYS	SG	156	20.24	23.05	1.0	18.75	10.29	A	LYS	NZ	102	22.1	14.52	1.0	80.59	26.25	CE	21.44	1.0	LYS	CE	21.44	1.0	3.16	1.49	1.82	105.16	122.37	136.57	{'TYR', 'LYS', 'SER', 'PHE'}	{'CYS', 'TYR', 'ASP', 'ILE', 'VAL'}	Not-close	None	8dz9_A_CYS_SG_156_A_LYS_NZ_102.pdb
D	CYS	SG	22	30.04	26.07	1.0	0.0	0.0	D	LYS	NZ	61	32.52	23.99	1.0	26.61	9.84	CE	32.04	1.0	LYS	CE	32.04	1.0	2.56	1.49	1.79	145.8	88.82	177.67	{'LYS', 'SER', 'ARG'}	{'CYS', 'THR', 'GLY'}	Not-close	None	8dz9_D_CYS_SG_22_D_LYS_NZ_61.pdb
B	CYS	SG	63	48.16	32.28	1.0	2.42	0.0	B	LYS	NZ	58	112.56	35.72	1.0	7.11	0.0	CE	77.18	1.0	LYS	CE	77.18	1.0	3.09	1.49	1.81	138.47	106.43	-99.61	{'ASN', 'LYS', 'SER', 'GLU'}	{'CYS', 'GLU', 'ILE'}	Not-close	None	1e00_B_CYS_SG_63_B_LYS_NZ_58.pdb
A	CYS	SG	408	27.25	29.56	1.0	24.66	0.0	A	LYS	NZ	151	44.42	37.3	1.0	48.4	27.34	CE	46.49	1.0	LYS	CE	46.49	1.0	2.59	1.48	1.82	102.23	84.24	-140.07	{'ASN', 'LYS', 'THR'}	{'CYS', 'ALA', 'THR', 'PHE'}	Close	None	7e2q_A_CYS_SG_408_A_LYS_NZ_151.pdb
B	CYS	SG	408	41.53	31.8	1.0	9.66	0.0	B	LYS	NZ	151	56.7	49.53	1.0	42.11	28.43	CE	54.95	1.0	LYS	CE	54.95	1.0	2.6	1.49	1.81	102.38	84.01	-139.22	{'ASN', 'LYS', 'THR'}	{'CYS', 'ALA', 'THR', 'PHE'}	Not-close	None	7e2q_B_CYS_SG_408_B_LYS_NZ_151.pdb
C	CYS	SG	408	42.61	36.28	1.0	25.81	1.29	C	LYS	NZ	151	56.9	57.58	1.0	49.49	28.43	CE	54.77	1.0	LYS	CE	54.77	1.0	2.6	1.49	1.81	102.27	84.08	-138.53	{'ASN', 'LYS', 'THR'}	{'CYS', 'ALA', 'THR', 'PHE'}	Close	None	7e2q_C_CYS_SG_408_C_LYS_NZ_151.pdb
D	CYS	SG	408	39.5	36.07	1.0	8.4	1.29	D	LYS	NZ	151	47.32	53.17	1.0	32.4	25.15	CE	49.24	1.0	LYS	CE	49.24	1.0	2.6	1.51	1.81	100.06	82.21	-138.59	{'ASN', 'LYS', 'THR'}	{'CYS', 'ALA', 'THR', 'PHE'}	Not-close	None	7e2q_D_CYS_SG_408_D_LYS_NZ_151.pdb
A	CYS	SG	156	36.72	42.51	1.0	12.02	1.29	A	LYS	NZ	102	68.42	20.76	1.0	95.65	20.78	CE	57.31	1.0	LYS	CE	57.31	1.0	2.88	1.49	1.82	112.09	136.14	156.63	{'TYR', 'LYS', 'SER', 'PHE'}	{'CYS', 'TYR', 'ASP', 'ILE', 'VAL'}	Close	None	8e25_A_CYS_SG_156_A_LYS_NZ_102.pdb
A	CYS	SG	156	21.22	30.84	1.0	10.95	1.29	A	LYS	NZ	102	55.05	9.59	1.0	55.32	2.19	CE	57.08	1.0	LYS	CE	57.08	1.0	2.51	1.49	1.81	109.65	103.64	-130.26	{'TYR', 'LYS', 'SER', 'PHE'}	{'CYS', 'TYR', 'ASP', 'ILE', 'VAL'}	Not-close	None	8e26_A_CYS_SG_156_A_LYS_NZ_102.pdb
B	CYS	SG	22	28.97	29.32	1.0	1.29	1.29	B	LYS	NZ	61	68.73	26.04	1.0	41.45	14.22	CE	68.58	1.0	LYS	CE	68.58	1.0	2.84	1.48	1.81	151.17	107.47	156.84	{'LYS', 'SER', 'ARG'}	{'CYS', 'THR', 'GLY'}	Not-close	None	8e26_B_CYS_SG_22_B_LYS_NZ_61.pdb
A	CYS	SG	241	63.56	35.61	1.0	45.19	15.44	A	LYS	NZ	203	67.98	34.95	1.0	119.47	26.25	CE	63.47	1.0	LYS	CE	63.47	1.0	3.08	1.49	1.81	107.08	145.93	-9.44	{'LYS', 'TRP', 'ARG'}	{'CYS', 'THR', 'GLY'}	Not-close	None	7e3n_A_CYS_SG_241_A_LYS_NZ_203.pdb
A	CYS	SG	92	47.9	44.6	1.0	3.86	3.86	A	LYS	NZ	97	57.24	37.47	1.0	69.5	21.87	CE	55.44	1.0	LYS	CE	55.44	1.0	3.1	1.49	1.81	104.32	131.3	-37.96	{'LEU', 'LYS', 'ASP'}	{'CYS', 'LEU', 'ILE'}	Not-close	None	3e46_A_CYS_SG_92_A_LYS_NZ_97.pdb
B	CYS	SG	22	37.54	61.06	1.0	11.4	0.0	B	LYS	NZ	61	41.52	30.46	1.0	29.92	7.66	CE	39.64	1.0	LYS	CE	39.64	1.0	2.71	1.49	1.79	84.48	130.22	-122.8	{'LYS', 'SER', 'ARG'}	{'CYS', 'THR', 'GLY'}	Not-close	None	8e5z_B_CYS_SG_22_B_LYS_NZ_61.pdb
A	CYS	SG	22	43.54	54.7	1.0	0.0	0.0	A	LYS	NZ	61	52.09	21.77	1.0	1.07	0.0	CE	49.6	1.0	LYS	CE	49.6	1.0	2.2	1.54	1.75	87.78	135.9	-118.28	{'CYS', 'LYS', 'SER', 'ARG'}	{'CYS', 'THR', 'GLY'}	Not-close	None	7e6k_A_CYS_SG_22_A_LYS_NZ_61.pdb
A	CYS	SG	22	34.95	75.4	1.0	9.25	0.0	A	LYS	NZ	61	45.57	25.56	1.0	27.62	6.56	CE	41.61	1.0	LYS	CE	41.61	1.0	2.48	1.49	1.79	93.75	114.1	-111.13	{'LYS', 'SER', 'ARG'}	{'CYS', 'THR', 'GLY'}	Not-close	None	8e61_A_CYS_SG_22_A_LYS_NZ_61.pdb
B	CYS	SG	22	59.16	63.14	1.0	8.07	2.57	B	LYS	NZ	61	80.63	58.31	1.0	30.72	0.0	CE	76.45	1.0	LYS	CE	76.45	1.0	2.49	1.47	1.79	152.84	114.92	-171.43	{'LYS', 'SER', 'ARG'}	{'CYS', 'THR', 'GLY'}	Not-close	None	8e61_B_CYS_SG_22_B_LYS_NZ_61.pdb
A	CYS	SG	22	44.33	62.16	1.0	0.0	0.0	A	LYS	NZ	61	55.42	26.22	1.0	37.88	3.28	CE	55.92	1.0	LYS	CE	55.92	1.0	2.75	1.49	1.78	91.01	156.8	130.84	{'LYS', 'SER', 'ARG'}	{'CYS', 'THR', 'GLY'}	Not-close	None	8e63_A_CYS_SG_22_A_LYS_NZ_61.pdb
B	CYS	SG	22	28.69	50.63	1.0	0.0	0.0	B	LYS	NZ	61	35.63	22.98	1.0	13.22	4.37	CE	34.32	1.0	LYS	CE	34.32	1.0	2.77	1.46	1.8	88.06	105.17	-127.72	{'LYS', 'SER', 'ARG'}	{'CYS', 'THR', 'GLY'}	Not-close	None	8e63_B_CYS_SG_22_B_LYS_NZ_61.pdb
B	CYS	SG	22	34.0	61.88	1.0	0.0	0.0	B	LYS	NZ	61	42.9	20.58	1.0	20.17	3.28	CE	41.31	1.0	LYS	CE	41.31	1.0	2.48	1.5	1.78	93.86	122.69	-97.58	{'CYS', 'LYS', 'SER', 'ARG'}	{'CYS', 'THR', 'GLY'}	Close	None	8e68_B_CYS_SG_22_B_LYS_NZ_61.pdb
A	CYS	SG	61	21.31	32.74	1.0	0.0	0.0	A	LYS	NZ	68	37.03	54.65	1.0	20.07	4.37	CE	34.73	1.0	LYS	CE	34.73	1.0	2.36	1.48	1.81	96.39	138.14	-57.44	{'SER', 'LYS', 'HIS', 'VAL'}	{'CYS', 'TYR', 'GLN', 'ASP'}	Close	None	6e8h_A_CYS_SG_61_A_LYS_NZ_68.pdb
A	CYS	SG	119	55.57	54.54	1.0	72.03	24.45	A	LYS	NZ	10	59.79	65.54	1.0	53.09	14.22	CE	55.56	1.0	LYS	CE	55.56	1.0	2.93	1.5	1.82	93.38	92.56	25.29	{'LEU', 'LYS', 'VAL', 'CYS'}	{'CYS', 'GLU', 'ARG'}	Not-close	None	7eic_A_CYS_SG_119_A_LYS_NZ_10.pdb
A	CYS	SG	254	14.29	27.03	1.0	1.21	0.0	A	LYS	NZ	305	16.81	19.13	1.0	4.6	2.19	CE	18.22	1.0	LYS	CE	18.22	1.0	3.17	1.48	1.79	97.7	118.54	171.07	{'LYS', 'THR', 'GLY', 'PHE', 'VAL'}	{'SER', 'CYS', 'ASP', 'GLU', 'ASN'}	Not-close	None	7ej3_A_CYS_SG_254_A_LYS_NZ_305.pdb
B	CYS	SG	254	13.53	25.02	1.0	1.21	0.0	B	LYS	NZ	305	17.62	17.49	1.0	12.6	6.56	CE	17.45	1.0	LYS	CE	17.45	1.0	3.18	1.45	1.79	97.8	118.13	172.66	{'LYS', 'THR', 'GLU', 'GLY', 'PHE', 'VAL'}	{'SER', 'CYS', 'ASP', 'GLU', 'ASN'}	Not-close	None	7ej3_B_CYS_SG_254_B_LYS_NZ_305.pdb
A	CYS	SG	156	29.23	26.43	1.0	8.77	5.15	A	LYS	NZ	102	110.21	22.71	1.0	50.38	3.28	CE	44.9	1.0	LYS	CE	44.9	1.0	3.08	1.48	1.81	113.06	133.98	-168.55	{'TYR', 'LYS', 'SER', 'PHE'}	{'CYS', 'TYR', 'ASP', 'ILE', 'VAL'}	Not-close	None	7en9_A_CYS_SG_156_A_LYS_NZ_102.pdb
A	CYS	SG	98	10.94	12.35	1.0	0.0	0.0	A	LYS	NZ	38	13.32	8.67	1.0	0.0	0.0	CE	11.58	1.0	LYS	CE	11.58	1.0	2.91	1.45	1.84	103.85	86.81	-111.58	{'LYS', 'ALA', 'THR', 'CYS', 'ASP', 'ILE'}	{'ALA', 'CYS', 'TYR', 'ASP', 'GLY'}	Not-close	None	1es2_A_CYS_SG_98_A_LYS_NZ_38.pdb
A	CYS	SG	98	8.54	11.81	1.0	0.0	0.0	A	LYS	NZ	38	7.91	7.01	1.0	0.0	0.0	CE	7.56	1.0	LYS	CE	7.56	1.0	2.92	1.47	1.83	104.36	85.77	-116.13	{'LYS', 'ALA', 'THR', 'SER', 'CYS', 'ILE'}	{'ALA', 'CYS', 'TYR', 'ASP', 'GLY'}	Not-close	None	1es5_A_CYS_SG_98_A_LYS_NZ_38.pdb
A	CYS	SG	98	8.91	10.86	1.0	0.0	0.0	A	LYS	NZ	38	9.22	21.44	1.0	0.0	0.0	CE	7.87	1.0	LYS	CE	7.87	1.0	2.72	1.5	1.82	105.82	94.34	-121.44	{'LYS', 'ALA', 'THR', 'SER', 'CYS', 'ILE'}	{'CYS', 'ASP', 'ALA', 'GLY'}	Not-close	None	1esi_A_CYS_SG_98_A_LYS_NZ_38.pdb
A	CYS	SG	298	21.66	44.48	1.0	0.0	0.0	A	LYS	NZ	256	17.73	31.43	1.0	1.21	0.0	CE	17.97	1.0	LYS	CE	17.97	1.0	2.74	1.46	1.81	127.33	160.16	-14.98	{'CYS', 'LYS', 'TRP', 'GLY'}	{'CYS', 'ALA', 'THR', 'PHE'}	Not-close	None	3etc_A_CYS_SG_298_A_LYS_NZ_256.pdb
B	CYS	SG	298	20.82	37.98	1.0	0.0	0.0	B	LYS	NZ	256	23.67	41.61	1.0	9.66	0.0	CE	22.28	1.0	LYS	CE	22.28	1.0	2.73	1.46	1.82	128.93	161.62	-16.74	{'CYS', 'LYS', 'TRP', 'GLY'}	{'CYS', 'ALA', 'THR', 'PHE'}	Close	None	3etc_B_CYS_SG_298_B_LYS_NZ_256.pdb
A	CYS	SG	205	46.13	38.73	1.0	23.16	23.16	A	LYS	NZ	163	55.75	22.22	1.0	51.15	30.62	CE	45.16	1.0	LYS	CE	45.16	1.0	2.91	1.47	1.82	107.54	97.01	28.47	{'ILE', 'LYS', 'GLY'}	{'LYS', 'SER', 'CYS', 'TYR', 'PHE'}	Not-close	None	6eut_A_CYS_SG_205_A_LYS_NZ_163.pdb
A	CYS	SG	205	58.4	53.13	1.0	26.86	24.45	A	LYS	NZ	163	73.24	28.96	1.0	36.93	16.4	CE	66.32	1.0	LYS	CE	66.32	1.0	2.94	1.49	1.82	82.87	130.85	-105.5	{'ILE', 'LYS', 'GLY'}	{'LYS', 'SER', 'CYS', 'TYR', 'PHE'}	Not-close	None	6euz_A_CYS_SG_205_A_LYS_NZ_163.pdb
A	CYS	SG	276	47.66	46.43	1.0	6.22	5.15	A	LYS	NZ	212	80.69	70.74	1.0	27.21	5.47	CE	73.58	1.0	LYS	CE	73.58	1.0	2.84	1.48	1.81	87.46	111.93	176.76	{'LEU', 'LYS', 'ALA', 'MET'}	{'CYS', 'HIS', 'GLY'}	Not-close	None	6ewg_A_CYS_SG_276_A_LYS_NZ_212.pdb
A	CYS	SG	276	39.74	38.69	1.0	8.58	6.43	A	LYS	NZ	212	53.35	53.42	1.0	48.26	10.94	CE	55.47	1.0	LYS	CE	55.47	1.0	3.15	1.5	1.8	109.79	105.97	-40.67	{'LEU', 'LYS', 'MET'}	{'CYS', 'HIS', 'GLY'}	Not-close	None	6ewh_A_CYS_SG_276_A_LYS_NZ_212.pdb
A	CYS	SG	205	36.56	35.61	1.0	14.15	14.15	A	LYS	NZ	163	52.94	59.53	1.0	39.12	18.59	CE	48.58	1.0	LYS	CE	48.58	1.0	2.96	1.49	1.83	93.91	86.5	-75.23	{'ILE', 'LYS', 'GLY'}	{'LYS', 'SER', 'CYS', 'TYR', 'PHE'}	Not-close	None	6exl_A_CYS_SG_205_A_LYS_NZ_163.pdb
A	CYS	SG	205	39.13	30.91	1.0	19.3	19.3	A	LYS	NZ	163	54.6	20.07	1.0	41.08	22.97	CE	48.18	1.0	LYS	CE	48.18	1.0	2.49	1.48	1.84	107.2	125.31	35.49	{'ILE', 'LYS', 'GLY'}	{'LYS', 'SER', 'CYS', 'TYR', 'PHE'}	Not-close	None	6exm_A_CYS_SG_205_A_LYS_NZ_163.pdb
A	CYS	SG	1276	30.98	30.4	1.0	1.29	1.29	A	LYS	NZ	1232	46.67	27.05	1.0	21.74	0.0	CE	42.54	1.0	LYS	CE	42.54	1.0	2.62	1.5	1.8	123.09	127.64	119.73	{'CYS', 'LYS', 'MET'}	{'CYS', 'LYS', 'SER', 'GLY'}	Not-close	None	6f0o_A_CYS_SG_1276_A_LYS_NZ_1232.pdb
A	CYS	SG	71	49.83	24.73	1.0	29.49	0.0	A	LYS	NZ	57	60.83	22.91	1.0	90.78	20.78	CE	59.66	1.0	LYS	CE	59.66	1.0	3.02	1.49	1.79	121.19	103.15	169.46	{'TYR', 'LYS', 'MET'}	{'CYS', 'TRP', 'GLY'}	Not-close	None	6f1w_A_CYS_SG_71_A_LYS_NZ_57.pdb
B	CYS	SG	71	53.44	25.87	1.0	33.3	0.0	B	LYS	NZ	57	49.72	21.93	1.0	52.1	10.94	CE	48.72	1.0	LYS	CE	48.72	1.0	2.99	1.48	1.75	127.79	101.41	163.14	{'TYR', 'LYS', 'MET'}	{'CYS', 'TRP', 'GLY'}	Not-close	None	6f1w_B_CYS_SG_71_B_LYS_NZ_57.pdb
D	CYS	SG	360	42.98	25.3	1.0	1.21	0.0	C	LYS	NZ	69	78.99	23.1	1.0	1.21	0.0	CE	52.02	1.0	LYS	CE	52.02	1.0	2.68	1.49	1.86	102.83	105.96	37.44	{'CYS', 'LYS', 'VAL'}	{'CYS', 'THR', 'ASP'}	Not-close	None	1f3t_D_CYS_SG_360_C_LYS_NZ_69.pdb
A	CYS	SG	1497	52.55	67.26	1.0	50.38	0.0	A	LYS	NZ	1499	111.24	50.03	1.0	150.96	31.71	CE	111.38	1.0	LYS	CE	111.38	1.0	3.13	1.5	1.82	98.67	114.63	-136.78	{'CYS', 'LYS', 'GLY', 'ASN'}	{'CYS', 'GLY', 'VAL'}	Not-close	None	7f9a_A_CYS_SG_1497_A_LYS_NZ_1499.pdb
B	CYS	SG	149	19.07	31.03	1.0	0.0	0.0	B	LYS	NZ	307	24.2	23.34	1.0	66.48	0.0	CE	25.38	1.0	LYS	CE	25.38	1.0	2.68	1.5	1.81	88.68	104.31	96.97	{'CYS', 'LYS', 'GLY', 'VAL'}	{'CYS', 'ALA', 'MET', 'GLU'}	Not-close	None	6faj_B_CYS_SG_149_B_LYS_NZ_307.pdb
A	CYS	SG	149	26.93	34.53	1.0	0.0	0.0	A	LYS	NZ	307	26.13	22.57	1.0	64.4	9.84	CE	25.57	1.0	LYS	CE	25.57	1.0	2.25	1.5	1.8	95.82	110.89	96.14	{'CYS', 'LYS', 'GLY', 'VAL'}	{'CYS', 'ALA', 'MET', 'GLU'}	Close	None	6fbo_A_CYS_SG_149_A_LYS_NZ_307.pdb
A	CYS	SG	149	24.24	19.84	1.0	0.0	0.0	A	LYS	NZ	307	45.56	18.16	1.0	46.5	0.0	CE	35.68	1.0	LYS	CE	35.68	1.0	2.67	1.49	1.8	84.49	136.48	113.81	{'CYS', 'LYS', 'GLY', 'VAL'}	{'CYS', 'ALA', 'MET', 'GLU'}	Not-close	None	6fbp_A_CYS_SG_149_A_LYS_NZ_307.pdb
B	CYS	SG	149	19.36	41.55	1.0	0.0	0.0	B	LYS	NZ	307	23.42	27.72	1.0	62.86	0.0	CE	21.79	1.0	LYS	CE	21.79	1.0	2.65	1.49	1.81	86.27	101.56	94.38	{'CYS', 'LYS', 'GLY', 'VAL'}	{'CYS', 'ALA', 'MET', 'GLU'}	Close	None	6fbp_B_CYS_SG_149_B_LYS_NZ_307.pdb
A	CYS	SG	149	24.21	25.29	1.0	0.0	0.0	A	LYS	NZ	307	23.12	18.26	0.8	41.82	0.0	CE	23.66	0.8	LYS	CE	23.66	0.8	2.07	1.5	1.79	105.68	120.6	89.22	{'CYS', 'LYS', 'GLY', 'VAL'}	{'CYS', 'ALA', 'MET', 'GLU'}	Not-close	None	6fcd_A_CYS_SG_149_A_LYS_NZ_307.pdb
A	CYS	SG	31	24.9	31.13	1.0	1.09	0.0	A	LYS	NZ	27	32.63	21.76	1.0	26.57	0.0	CE	32.94	1.0	LYS	CE	32.94	1.0	2.8	1.47	1.81	125.63	92.66	50.96	{'CYS', 'LEU', 'LYS', 'GLY'}	{'LYS', 'LEU', 'CYS', 'GLY', 'VAL'}	Not-close	None	3fd5_A_CYS_SG_31_A_LYS_NZ_27.pdb
B	CYS	SG	31	24.54	27.82	1.0	0.0	0.0	B	LYS	NZ	27	32.82	23.93	1.0	50.49	2.19	CE	32.66	1.0	LYS	CE	32.66	1.0	2.85	1.46	1.82	120.28	112.19	38.18	{'CYS', 'LEU', 'LYS', 'GLY'}	{'LYS', 'LEU', 'CYS', 'GLY', 'VAL'}	Not-close	None	3fd5_B_CYS_SG_31_B_LYS_NZ_27.pdb
A	CYS	SG	31	13.19	21.1	1.0	2.57	2.57	A	LYS	NZ	27	17.72	26.8	1.0	42.54	7.66	CE	15.54	1.0	LYS	CE	15.54	1.0	2.86	1.46	1.82	119.49	87.67	108.55	{'LEU', 'LYS', 'GLY'}	{'LYS', 'LEU', 'CYS', 'GLY', 'VAL'}	Not-close	None	3fd6_A_CYS_SG_31_A_LYS_NZ_27.pdb
B	CYS	SG	31	12.64	33.55	1.0	6.28	3.86	B	LYS	NZ	27	14.16	20.95	1.0	37.44	0.0	CE	14.36	1.0	LYS	CE	14.36	1.0	2.9	1.47	1.81	91.89	95.26	149.89	{'CYS', 'LEU', 'LYS', 'GLY'}	{'LYS', 'LEU', 'CYS', 'GLY', 'VAL'}	Not-close	None	3fd6_B_CYS_SG_31_B_LYS_NZ_27.pdb
B	CYS	SG	277	41.68	43.79	1.0	30.72	28.31	B	LYS	NZ	120	60.17	60.76	1.0	117.92	7.66	CE	52.48	1.0	LYS	CE	52.48	1.0	2.92	1.49	1.79	81.25	107.39	96.68	{'LYS', 'ALA', 'SER'}	{'LYS', 'ALA', 'CYS', 'ASP', 'PRO'}	Close	None	6ff9_B_CYS_SG_277_B_LYS_NZ_120.pdb
D	CYS	SG	277	44.86	46.07	1.0	9.74	1.29	D	LYS	NZ	120	55.02	54.48	1.0	138.86	29.53	CE	55.27	1.0	LYS	CE	55.27	1.0	2.89	1.5	1.8	111.3	107.33	130.95	{'LYS', 'ALA', 'SER'}	{'LYS', 'ALA', 'CYS', 'ASP', 'PRO'}	Close	None	6ff9_D_CYS_SG_277_D_LYS_NZ_120.pdb
A	CYS	SG	70	15.75	20.07	1.0	0.0	0.0	A	LYS	NZ	73	15.3	16.61	1.0	0.0	0.0	CE	13.98	1.0	LYS	CE	13.98	1.0	1.77	1.48	1.85	101.6	122.7	-99.95	{'LYS', 'LEU', 'CYS', 'PHE', 'VAL'}	{'LYS', 'THR', 'CYS', 'MET', 'GLY'}	Not-close	None	4fh2_A_CYS_SG_70_A_LYS_NZ_73.pdb
A	CYS	SG	583	47.11	104.69	1.0	2.57	2.57	A	LYS	NZ	565	45.98	23.11	1.0	41.83	27.34	CE	43.87	1.0	LYS	CE	43.87	1.0	2.62	1.46	1.8	138.18	98.03	-37.05	{'LYS', 'HIS', 'GLY', 'ILE', 'VAL'}	{'SER', 'CYS', 'TYR', 'GLU', 'TRP'}	Not-close	None	5fnr_A_CYS_SG_583_A_LYS_NZ_565.pdb
C	CYS	SG	555	44.18	25.6	0.8	6.56	0.0	C	LYS	NZ	383	32.55	32.73	1.0	1.21	0.0	CE	28.53	1.0	LYS	CE	28.53	1.0	3.15	1.47	1.8	127.13	168.64	106.83	{'MET', 'LYS', 'GLN', 'ASP'}	{'CYS', 'THR', 'GLU'}	Not-close	None	5fsd_C_CYS_SG_555_C_LYS_NZ_383.pdb
A	CYS	SG	151	44.19	26.05	1.0	1.07	0.0	A	LYS	NZ	174	63.67	39.06	1.0	5.81	2.19	CE	57.36	1.0	LYS	CE	57.36	1.0	2.67	1.49	1.81	113.89	99.45	53.5	{'ILE', 'LYS', 'GLY', 'VAL'}	{'CYS', 'GLN', 'HIS', 'ILE'}	Close	None	6ft9_A_CYS_SG_151_A_LYS_NZ_174.pdb
B	CYS	SG	151	27.79	27.12	1.0	0.0	0.0	B	LYS	NZ	174	34.48	42.71	1.0	2.19	2.19	CE	31.72	1.0	LYS	CE	31.72	1.0	2.66	1.5	1.81	113.77	98.97	56.72	{'ILE', 'LYS', 'GLY', 'VAL'}	{'CYS', 'GLN', 'HIS', 'ILE'}	Close	None	6ft9_B_CYS_SG_151_B_LYS_NZ_174.pdb
C	CYS	SG	151	24.05	28.95	1.0	0.0	0.0	C	LYS	NZ	174	36.66	59.83	1.0	15.65	12.03	CE	30.88	1.0	LYS	CE	30.88	1.0	2.67	1.49	1.82	112.2	100.16	54.96	{'ILE', 'LYS', 'GLY', 'VAL'}	{'ILE', 'CYS', 'GLN', 'HIS'}	Close	None	6ft9_C_CYS_SG_151_C_LYS_NZ_174.pdb
A	CYS	SG	1279	22.62	21.67	1.0	1.29	1.29	A	LYS	NZ	1235	41.27	33.4	1.0	16.91	0.0	CE	55.11	1.0	LYS	CE	55.11	1.0	2.5	1.49	1.81	105.22	161.34	-159.5	{'CYS', 'LYS', 'MET'}	{'CYS', 'LYS', 'SER', 'GLY'}	Close	None	3fuo_A_CYS_SG_1279_A_LYS_NZ_1235.pdb
A	CYS	SG	747	23.63	19.6	1.0	1.07	0.0	A	LYS	NZ	650	31.08	19.08	1.0	2.3	1.09	CE	27.56	1.0	LYS	CE	27.56	1.0	2.86	1.51	1.79	88.59	89.01	120.45	{'LEU', 'LYS', 'ALA', 'CYS', 'TRP', 'VAL'}	{'ILE', 'CYS', 'SER'}	Not-close	None	4fvq_A_CYS_SG_747_A_LYS_NZ_650.pdb
A	CYS	SG	747	30.24	24.58	1.0	1.07	0.0	A	LYS	NZ	650	34.58	38.03	1.0	2.42	0.0	CE	32.74	1.0	LYS	CE	32.74	1.0	2.8	1.52	1.8	82.99	86.91	115.0	{'LEU', 'LYS', 'ALA', 'CYS', 'TRP', 'VAL'}	{'ILE', 'CYS', 'SER'}	Close	None	4fvr_A_CYS_SG_747_A_LYS_NZ_650.pdb
A	CYS	SG	1011	37.53	30.47	1.0	0.0	0.0	A	LYS	NZ	1046	26.19	14.62	1.0	1.09	1.09	CE	24.81	1.0	LYS	CE	24.81	1.0	3.13	1.51	1.83	139.0	96.34	-124.48	{'LYS', 'ALA', 'ASP', 'ARG'}	{'CYS', 'ALA', 'SER', 'PRO'}	Not-close	None	1fy6_A_CYS_SG_1011_A_LYS_NZ_1046.pdb
A	CYS	SG	353	37.35	32.25	1.0	23.7	10.29	A	LYS	NZ	514	32.59	19.83	1.0	10.3	5.47	CE	31.28	1.0	LYS	CE	31.28	1.0	3.18	1.45	1.81	135.53	165.93	114.27	{'LYS', 'HIS', 'GLU'}	{'CYS', 'TYR', 'VAL', 'ILE'}	Not-close	None	4g23_A_CYS_SG_353_A_LYS_NZ_514.pdb
A	CYS	SG	17	46.84	36.55	1.0	26.33	18.02	A	LYS	NZ	100	37.01	39.1	1.0	31.4	7.66	CE	39.13	1.0	LYS	CE	39.13	1.0	2.67	1.51	1.79	106.74	153.52	108.81	{'ILE', 'LYS', 'LEU', 'VAL'}	{'CYS', 'LEU', 'PHE', 'GLU'}	Close	None	4ga9_A_CYS_SG_17_A_LYS_NZ_100.pdb
A	CYS	SG	89	33.67	36.55	1.0	18.48	7.72	A	LYS	NZ	100	37.01	39.1	1.0	31.4	7.66	CE	39.13	1.0	LYS	CE	39.13	1.0	2.87	1.51	1.79	109.0	98.48	24.84	{'ILE', 'LYS', 'LEU', 'VAL'}	{'CYS', 'LYS', 'VAL', 'ILE'}	Close	None	4ga9_A_CYS_SG_89_A_LYS_NZ_100.pdb
B	CYS	SG	17	46.16	36.4	1.0	27.7	20.59	B	LYS	NZ	100	37.96	38.46	1.0	45.57	12.03	CE	38.95	1.0	LYS	CE	38.95	1.0	2.69	1.5	1.8	106.0	153.09	109.84	{'ILE', 'LYS', 'LEU', 'VAL'}	{'CYS', 'LEU', 'PHE', 'GLU'}	Close	None	4ga9_B_CYS_SG_17_B_LYS_NZ_100.pdb
B	CYS	SG	89	32.56	36.4	1.0	20.97	9.01	B	LYS	NZ	100	37.96	38.46	1.0	45.57	12.03	CE	38.95	1.0	LYS	CE	38.95	1.0	2.87	1.5	1.8	109.16	98.62	23.5	{'ILE', 'LYS', 'LEU', 'VAL'}	{'CYS', 'LYS', 'VAL', 'ILE'}	Not-close	None	4ga9_B_CYS_SG_89_B_LYS_NZ_100.pdb
A	CYS	SG	356	34.29	35.96	1.0	10.06	6.43	A	LYS	NZ	386	51.26	24.32	1.0	81.45	27.34	CE	47.75	1.0	LYS	CE	47.75	1.0	2.86	1.49	1.8	101.87	111.07	95.24	{'ASN', 'LYS', 'GLY'}	{'CYS', 'GLY', 'ASN'}	Not-close	None	2gdv_A_CYS_SG_356_A_LYS_NZ_386.pdb
B	CYS	SG	356	36.96	54.02	1.0	14.4	5.15	B	LYS	NZ	386	46.43	37.85	1.0	96.93	28.43	CE	42.22	1.0	LYS	CE	42.22	1.0	2.85	1.5	1.81	101.75	112.11	91.61	{'ASN', 'LYS', 'GLY'}	{'CYS', 'GLY', 'ASN'}	Not-close	None	2gdv_B_CYS_SG_356_B_LYS_NZ_386.pdb
A	CYS	SG	46	58.08	68.29	1.0	10.11	1.29	A	LYS	NZ	269	107.26	49.46	1.0	70.84	21.87	CE	92.85	1.0	LYS	CE	92.85	1.0	3.1	1.49	1.81	122.03	94.35	-153.39	{'LYS', 'GLN', 'ARG'}	{'CYS', 'SER'}	Not-close	None	4gfu_A_CYS_SG_46_A_LYS_NZ_269.pdb
A	CYS	SG	13	28.44	19.09	1.0	3.86	3.86	A	LYS	NZ	11	22.12	32.75	1.0	41.47	7.66	CE	68.85	1.0	LYS	CE	68.85	1.0	2.66	1.49	1.82	97.42	128.52	138.36	{'LYS', 'CYS', 'HIS', 'ILE', 'VAL'}	{'ALA', 'CYS', 'HIS', 'GLU', 'ILE', 'TRP'}	Not-close	None	1gmi_A_CYS_SG_13_A_LYS_NZ_11.pdb
A	CYS	SG	335	35.98	40.84	1.0	0.0	0.0	A	LYS	NZ	331	47.08	46.76	1.0	21.69	12.03	CE	43.91	1.0	LYS	CE	43.91	1.0	2.7	1.5	1.8	100.55	109.96	-152.15	{'CYS', 'LYS', 'MET', 'ARG'}	{'LEU', 'ALA', 'SER', 'CYS', 'GLY'}	Not-close	None	3gqt_A_CYS_SG_335_A_LYS_NZ_331.pdb
B	CYS	SG	335	38.9	42.0	1.0	4.77	1.29	B	LYS	NZ	331	37.22	36.87	1.0	9.84	9.84	CE	45.59	1.0	LYS	CE	45.59	1.0	2.6	1.47	1.81	104.4	116.93	-148.94	{'CYS', 'LYS', 'MET', 'ARG'}	{'LEU', 'ALA', 'SER', 'CYS', 'GLY'}	Close	None	3gqt_B_CYS_SG_335_B_LYS_NZ_331.pdb
C	CYS	SG	335	32.84	40.39	1.0	1.21	0.0	C	LYS	NZ	331	45.42	39.19	1.0	12.14	10.94	CE	42.94	1.0	LYS	CE	42.94	1.0	2.66	1.48	1.8	102.64	113.16	-151.4	{'CYS', 'LYS', 'MET', 'ARG'}	{'LEU', 'ALA', 'SER', 'CYS', 'GLY'}	Close	None	3gqt_C_CYS_SG_335_C_LYS_NZ_331.pdb
D	CYS	SG	335	35.31	44.54	1.0	1.21	0.0	D	LYS	NZ	331	52.98	42.45	1.0	10.07	7.66	CE	51.23	1.0	LYS	CE	51.23	1.0	2.66	1.48	1.81	101.8	112.23	-153.14	{'CYS', 'LYS', 'MET', 'ARG'}	{'LEU', 'ALA', 'SER', 'CYS', 'GLY'}	Close	None	3gqt_D_CYS_SG_335_D_LYS_NZ_331.pdb
A	CYS	SG	157	47.3	47.93	1.0	19.68	3.86	A	LYS	NZ	155	56.77	50.59	1.0	5.92	0.0	CE	57.18	1.0	LYS	CE	57.18	1.0	2.05	1.49	1.81	121.31	111.47	-174.37	{'LYS', 'TYR', 'ASP', 'ASN', 'VAL'}	{'CYS', 'GLY', 'ASP', 'ILE'}	Close	None	6gso_A_CYS_SG_157_A_LYS_NZ_155.pdb
B	CYS	SG	157	44.12	51.37	1.0	27.12	5.15	B	LYS	NZ	155	62.97	58.74	1.0	3.62	0.0	CE	56.47	1.0	LYS	CE	56.47	1.0	2.03	1.49	1.82	123.41	112.64	-173.11	{'LYS', 'TYR', 'ASP', 'ASN', 'VAL'}	{'CYS', 'GLY', 'ASP', 'ILE'}	Close	None	6gso_B_CYS_SG_157_B_LYS_NZ_155.pdb
C	CYS	SG	157	41.99	43.43	1.0	35.41	15.44	C	LYS	NZ	155	64.17	59.6	1.0	5.92	0.0	CE	57.91	1.0	LYS	CE	57.91	1.0	2.04	1.49	1.81	121.88	111.67	-174.0	{'LYS', 'TYR', 'ASP', 'ASN', 'VAL'}	{'CYS', 'GLY', 'ASP', 'ILE'}	Close	None	6gso_C_CYS_SG_157_C_LYS_NZ_155.pdb
D	CYS	SG	157	42.38	45.32	1.0	33.91	12.87	D	LYS	NZ	155	57.32	57.13	1.0	5.92	0.0	CE	53.62	1.0	LYS	CE	53.62	1.0	2.03	1.49	1.81	122.32	111.77	-174.76	{'LYS', 'TYR', 'ASP', 'ASN', 'VAL'}	{'CYS', 'GLY', 'ASP', 'ILE'}	Close	None	6gso_D_CYS_SG_157_D_LYS_NZ_155.pdb
A	CYS	SG	22	52.37	32.09	1.0	10.05	0.0	A	LYS	NZ	61	52.48	33.99	1.0	36.12	2.19	CE	51.52	1.0	LYS	CE	51.52	1.0	2.56	1.49	1.77	102.49	147.49	102.69	{'LYS', 'SER', 'ARG'}	{'CYS', 'THR', 'GLY'}	Close	None	2gt7_A_CYS_SG_22_A_LYS_NZ_61.pdb
B	CYS	SG	22	53.61	30.23	1.0	1.29	1.29	B	LYS	NZ	61	51.68	27.65	1.0	18.14	8.75	CE	44.68	1.0	LYS	CE	44.68	1.0	2.54	1.47	1.81	139.11	155.81	-166.42	{'LYS', 'SER', 'ARG'}	{'CYS', 'THR', 'GLY'}	Not-close	None	2gt7_B_CYS_SG_22_B_LYS_NZ_61.pdb
A	CYS	SG	24	51.53	24.97	1.0	3.62	0.0	A	LYS	NZ	49	97.91	62.83	1.0	68.45	9.84	CE	53.14	1.0	LYS	CE	53.14	1.0	3.2	1.49	1.8	89.64	133.86	106.48	{'LYS', 'TYR'}	{'CYS', 'ALA', 'GLN', 'GLU'}	Not-close	None	6gzj_A_CYS_SG_24_A_LYS_NZ_49.pdb
B	CYS	SG	170	67.86	30.69	1.0	41.46	28.31	B	LYS	NZ	259	47.72	22.02	1.0	16.4	16.4	CE	28.08	1.0	LYS	CE	28.08	1.0	3.15	1.46	1.8	117.08	130.49	70.1	{'LYS', 'ALA', 'GLU'}	{'CYS', 'GLY', 'ASP'}	Not-close	None	3h0e_B_CYS_SG_170_B_LYS_NZ_259.pdb
A	CYS	SG	70	17.96	23.08	1.0	2.57	2.57	A	LYS	NZ	73	15.57	44.16	1.0	0.0	0.0	CE	13.73	1.0	LYS	CE	13.73	1.0	2.07	1.49	1.81	104.33	101.02	-100.55	{'LYS', 'ALA', 'LEU', 'CYS', 'PHE', 'VAL'}	{'CYS', 'LYS', 'THR', 'GLY'}	Not-close	None	6h27_A_CYS_SG_70_A_LYS_NZ_73.pdb
B	CYS	SG	70	15.98	20.89	1.0	0.0	0.0	B	LYS	NZ	73	16.96	13.88	1.0	0.0	0.0	CE	15.15	1.0	LYS	CE	15.15	1.0	2.08	1.49	1.8	106.26	98.8	-99.36	{'LYS', 'ALA', 'LEU', 'CYS', 'PHE', 'VAL'}	{'CYS', 'LYS', 'THR', 'GLY'}	Not-close	None	6h27_B_CYS_SG_70_B_LYS_NZ_73.pdb
C	CYS	SG	129	33.49	15.65	1.0	10.89	2.57	C	LYS	NZ	80	29.82	12.76	1.0	5.47	5.47	CE	21.74	1.0	LYS	CE	21.74	1.0	2.54	1.46	1.79	106.99	124.99	103.57	{'LYS', 'SER', 'TYR', 'ASP', 'ILE'}	{'CYS', 'LEU', 'ILE'}	Not-close	None	5h6s_C_CYS_SG_129_C_LYS_NZ_80.pdb
D	CYS	SG	129	32.9	15.16	1.0	14.65	2.57	D	LYS	NZ	80	29.84	12.83	1.0	6.56	6.56	CE	19.3	1.0	LYS	CE	19.3	1.0	2.56	1.46	1.8	106.68	125.23	103.63	{'LYS', 'SER', 'TYR', 'ASP', 'ILE'}	{'CYS', 'LEU', 'ILE'}	Not-close	None	5h6s_D_CYS_SG_129_D_LYS_NZ_80.pdb
A	CYS	SG	219	80.42	76.26	1.0	20.37	19.3	A	LYS	NZ	223	89.63	68.95	1.0	48.31	0.0	CE	87.29	1.0	LYS	CE	87.29	1.0	2.78	1.48	1.8	90.24	118.56	170.08	{'LYS', 'THR', 'CYS', 'ARG', 'VAL'}	{'CYS', 'ALA', 'ARG'}	Not-close	None	6hi2_A_CYS_SG_219_A_LYS_NZ_223.pdb
A	CYS	SG	375	44.77	21.41	1.0	10.9	0.0	A	LYS	NZ	319	38.21	35.15	1.0	38.63	0.0	CE	46.02	1.0	LYS	CE	46.02	1.0	2.42	1.49	1.81	100.16	135.72	-65.06	{'LYS', 'THR', 'CYS', 'GLY', 'VAL'}	{'CYS', 'ASP', 'GLY'}	Not-close	None	3ho9_A_CYS_SG_375_A_LYS_NZ_319.pdb
A	CYS	SG	99	57.35	61.59	1.0	58.4	20.59	A	LYS	NZ	97	55.47	21.83	1.0	82.74	27.34	CE	48.52	1.0	LYS	CE	48.52	1.0	3.18	1.48	1.81	168.86	134.72	-139.82	{'LYS', 'HIS', 'VAL', 'ARG'}	{'CYS', 'VAL', 'PHE'}	Not-close	None	6hq0_A_CYS_SG_99_A_LYS_NZ_97.pdb
B	CYS	SG	240	26.69	8.17	1.0	0.0	0.0	B	LYS	NZ	207	43.42	34.72	1.0	9.55	0.0	CE	44.66	1.0	LYS	CE	44.66	1.0	2.38	1.48	1.79	111.24	123.56	-5.15	{'LYS', 'SER', 'PHE', 'ASP'}	{'CYS', 'TYR', 'MET', 'VAL'}	Close	None	2hy5_B_CYS_SG_240_B_LYS_NZ_207.pdb
H	CYS	SG	113	63.8	15.89	1.0	3.7	1.29	H	LYS	NZ	11	71.34	53.52	1.0	83.46	21.87	CE	73.64	1.0	LYS	CE	73.64	1.0	2.48	1.47	1.81	96.15	107.91	114.5	{'ILE', 'LYS', 'LEU', 'TYR'}	{'CYS', 'TYR', 'LEU', 'ASP'}	Not-close	None	5hzu_H_CYS_SG_113_H_LYS_NZ_11.pdb
A	CYS	SG	490	50.97	67.56	1.0	15.78	1.29	A	LYS	NZ	565	71.43	70.9	1.0	121.05	32.81	CE	68.61	1.0	LYS	CE	68.61	1.0	3.06	1.49	1.8	116.65	119.07	129.45	{'LYS', 'HIS', 'ARG'}	{'CYS', 'TYR', 'GLU', 'ILE', 'ASN'}	Not-close	None	6i4b_A_CYS_SG_490_A_LYS_NZ_565.pdb
A	CYS	SG	151	27.18	17.7	1.0	0.0	0.0	A	LYS	NZ	174	26.63	29.95	1.0	12.37	8.75	CE	25.81	1.0	LYS	CE	25.81	1.0	2.75	1.49	1.81	120.81	92.91	52.0	{'ILE', 'LYS', 'GLY', 'VAL'}	{'CYS', 'GLN', 'HIS', 'ILE'}	Close	None	6i5h_A_CYS_SG_151_A_LYS_NZ_174.pdb
A	CYS	SG	151	24.21	14.26	1.0	0.0	0.0	A	LYS	NZ	174	25.92	28.12	1.0	1.09	1.09	CE	24.76	1.0	LYS	CE	24.76	1.0	2.74	1.48	1.81	120.01	94.83	56.2	{'ILE', 'LYS', 'GLY', 'VAL'}	{'CYS', 'GLN', 'HIS', 'ILE'}	Close	None	6i5i_A_CYS_SG_151_A_LYS_NZ_174.pdb
A	CYS	SG	370	47.61	24.65	1.0	1.29	1.29	A	LYS	NZ	339	50.14	24.92	1.0	48.88	2.19	CE	49.26	1.0	LYS	CE	49.26	1.0	2.4	1.49	1.83	108.85	112.65	28.5	{'LYS', 'THR', 'SER', 'PHE'}	{'SER', 'CYS', 'TYR', 'MET', 'VAL'}	Not-close	None	1i7e_A_CYS_SG_370_A_LYS_NZ_339.pdb
C	CYS	SG	11	34.39	23.5	0.93	0.0	0.0	B	LYS	NZ	117	44.99	21.77	1.0	6.04	0.0	CE	42.02	1.0	LYS	CE	42.02	1.0	3.16	1.42	1.82	100.47	158.45	115.82	{'LEU', 'LYS', 'PRO'}	{'ALA', 'THR', 'CYS', 'PRO', 'ILE', 'VAL'}	Not-close	None	4i9y_C_CYS_SG_11_B_LYS_NZ_117.pdb
A	CYS	SG	612	27.85	10.07	1.0	5.79	2.57	A	LYS	NZ	633	43.43	7.53	1.0	42.45	8.75	CE	41.27	1.0	LYS	CE	41.27	1.0	2.82	1.49	1.8	118.34	74.69	58.05	{'LEU', 'LYS', 'THR', 'CYS', 'GLY'}	{'LEU', 'LYS', 'SER', 'CYS', 'VAL'}	Not-close	None	5i9u_A_CYS_SG_612_A_LYS_NZ_633.pdb
A	CYS	SG	549	45.95	25.35	1.0	19.8	7.72	A	LYS	NZ	471	22.89	28.76	1.0	29.98	25.15	CE	22.5	1.0	LYS	CE	22.5	1.0	3.03	1.46	1.79	128.4	120.98	-148.25	{'LEU', 'LYS', 'GLY', 'PRO', 'VAL'}	{'CYS', 'LEU', 'ASP', 'VAL'}	Not-close	None	6i99_A_CYS_SG_549_A_LYS_NZ_471.pdb
B	CYS	SG	549	35.65	20.12	1.0	21.16	10.29	B	LYS	NZ	471	32.25	21.23	1.0	28.78	25.15	CE	28.12	1.0	LYS	CE	28.12	1.0	3.03	1.46	1.81	138.93	123.35	-152.72	{'LEU', 'LYS', 'GLY', 'PRO', 'VAL'}	{'CYS', 'LEU', 'ASP', 'VAL'}	Not-close	None	6i99_B_CYS_SG_549_B_LYS_NZ_471.pdb
A	CYS	SG	36	22.82	21.59	1.0	7.72	7.72	A	LYS	NZ	62	58.13	16.82	1.0	36.94	2.19	CE	45.71	1.0	LYS	CE	45.71	1.0	2.97	1.48	1.82	95.52	165.16	156.68	{'CYS', 'LYS', 'ALA', 'ARG'}	{'LEU', 'LYS', 'ALA', 'CYS', 'PHE'}	Not-close	None	3iei_A_CYS_SG_36_A_LYS_NZ_62.pdb
B	CYS	SG	36	28.91	24.48	1.0	14.15	14.15	B	LYS	NZ	62	52.7	17.99	1.0	46.17	8.75	CE	38.95	1.0	LYS	CE	38.95	1.0	2.99	1.5	1.8	95.48	164.27	169.54	{'CYS', 'LYS', 'ALA', 'ARG'}	{'LEU', 'LYS', 'ALA', 'CYS', 'PHE'}	Not-close	None	3iei_B_CYS_SG_36_B_LYS_NZ_62.pdb
C	CYS	SG	36	24.04	22.1	1.0	1.29	1.29	C	LYS	NZ	62	44.65	17.08	1.0	31.02	2.19	CE	38.18	1.0	LYS	CE	38.18	1.0	3.01	1.5	1.79	95.35	162.67	166.25	{'CYS', 'LYS', 'ALA', 'ARG'}	{'LEU', 'LYS', 'ALA', 'CYS', 'PHE'}	Not-close	None	3iei_C_CYS_SG_36_C_LYS_NZ_62.pdb
D	CYS	SG	36	23.9	21.47	1.0	2.57	2.57	D	LYS	NZ	62	34.85	16.34	1.0	19.32	0.0	CE	32.87	1.0	LYS	CE	32.87	1.0	3.01	1.54	1.8	95.03	158.94	-178.45	{'CYS', 'LYS', 'ALA', 'ARG'}	{'LEU', 'LYS', 'ALA', 'CYS', 'PHE'}	Not-close	None	3iei_D_CYS_SG_36_D_LYS_NZ_62.pdb
E	CYS	SG	36	22.05	20.37	1.0	5.15	5.15	E	LYS	NZ	62	30.38	14.81	1.0	1.21	0.0	CE	30.73	1.0	LYS	CE	30.73	1.0	3.01	1.53	1.8	94.78	161.08	178.12	{'CYS', 'LYS', 'ALA', 'ARG'}	{'LEU', 'LYS', 'ALA', 'CYS', 'PHE'}	Not-close	None	3iei_E_CYS_SG_36_E_LYS_NZ_62.pdb
F	CYS	SG	36	20.51	21.16	1.0	7.72	7.72	F	LYS	NZ	62	31.65	15.68	1.0	16.68	2.19	CE	31.98	1.0	LYS	CE	31.98	1.0	2.96	1.46	1.8	94.72	150.57	-178.3	{'CYS', 'LYS', 'ALA', 'ARG'}	{'LEU', 'LYS', 'ALA', 'CYS', 'PHE'}	Not-close	None	3iei_F_CYS_SG_36_F_LYS_NZ_62.pdb
H	CYS	SG	36	30.2	26.41	1.0	9.01	9.01	H	LYS	NZ	62	72.14	20.78	1.0	40.7	3.28	CE	44.97	1.0	LYS	CE	44.97	1.0	2.98	1.49	1.81	96.06	166.23	-169.07	{'CYS', 'LYS', 'ALA', 'ARG'}	{'LEU', 'LYS', 'ALA', 'CYS', 'PHE'}	Not-close	None	3iei_H_CYS_SG_36_H_LYS_NZ_62.pdb
A	CYS	SG	67	45.57	23.55	1.0	0.0	0.0	A	LYS	NZ	63	56.6	148.55	1.0	13.17	1.09	CE	57.19	1.0	LYS	CE	57.19	1.0	3.0	1.49	1.82	136.77	128.47	-128.89	{'LEU', 'LYS', 'GLN', 'CYS'}	{'LEU', 'CYS', 'MET', 'ILE', 'GLN'}	Not-close	None	6ie9_A_CYS_SG_67_A_LYS_NZ_63.pdb
A	CYS	SG	335	34.54	37.67	1.0	0.0	0.0	A	LYS	NZ	331	49.95	34.53	1.0	1.21	0.0	CE	42.6	1.0	LYS	CE	42.6	1.0	2.98	1.47	1.8	101.17	97.49	-151.91	{'CYS', 'LYS', 'MET', 'ARG'}	{'LEU', 'ALA', 'SER', 'CYS', 'GLY'}	Not-close	None	3ii9_A_CYS_SG_335_A_LYS_NZ_331.pdb
B	CYS	SG	335	32.9	28.51	1.0	3.62	0.0	B	LYS	NZ	331	51.83	36.21	1.0	16.75	13.12	CE	42.4	1.0	LYS	CE	42.4	1.0	2.97	1.44	1.82	101.02	102.37	-151.38	{'CYS', 'LYS', 'MET', 'ARG'}	{'LEU', 'ALA', 'SER', 'CYS', 'GLY'}	Not-close	None	3ii9_B_CYS_SG_335_B_LYS_NZ_331.pdb
D	CYS	SG	335	37.0	42.3	1.0	2.28	0.0	D	LYS	NZ	331	46.47	35.19	1.0	4.49	3.28	CE	40.79	1.0	LYS	CE	40.79	1.0	2.99	1.48	1.83	99.46	98.07	-148.69	{'CYS', 'LYS', 'MET', 'ARG'}	{'LEU', 'ALA', 'SER', 'CYS', 'GLY'}	Not-close	None	3ii9_D_CYS_SG_335_D_LYS_NZ_331.pdb
B	CYS	SG	327	34.79	40.87	1.0	13.6	5.15	B	LYS	NZ	55	45.05	10.85	1.0	63.46	0.0	CE	49.19	1.0	LYS	CE	49.19	1.0	2.13	1.5	1.77	87.11	133.31	-151.35	{'CYS', 'LYS', 'MET', 'ARG'}	{'CYS', 'ALA', 'ASP', 'GLU'}	Not-close	None	5iwg_B_CYS_SG_327_B_LYS_NZ_55.pdb
D	CYS	SG	712	66.51	47.34	1.0	29.52	28.31	D	LYS	NZ	693	66.93	41.81	1.0	75.35	33.9	CE	62.73	1.0	LYS	CE	62.73	1.0	3.08	1.47	1.82	114.69	102.4	-63.07	{'LEU', 'LYS', 'SER', 'GLU'}	{'SER', 'CYS', 'TYR', 'MET', 'GLY'}	Not-close	None	2ixf_D_CYS_SG_712_D_LYS_NZ_693.pdb
A	CYS	SG	327	47.44	35.27	1.0	9.35	3.86	A	LYS	NZ	55	72.76	38.42	1.0	79.98	22.97	CE	71.47	1.0	LYS	CE	71.47	1.0	2.59	1.49	1.8	101.33	109.83	106.93	{'LYS', 'MET', 'ARG'}	{'CYS', 'ALA', 'ASP', 'GLU'}	Not-close	None	5ix0_A_CYS_SG_327_A_LYS_NZ_55.pdb
A	CYS	SG	177	47.31	47.2	1.0	0.0	0.0	A	LYS	NZ	179	63.89	53.28	1.0	53.84	2.19	CE	75.92	1.0	LYS	CE	75.92	1.0	2.88	1.48	1.81	102.66	128.32	162.79	{'LYS', 'ALA', 'PRO', 'ASN', 'VAL'}	{'CYS', 'ALA', 'VAL', 'ILE'}	Close	None	2j8h_A_CYS_SG_177_A_LYS_NZ_179.pdb
A	CYS	SG	515	14.72	15.62	1.0	1.07	0.0	C	LYS	NZ	475	20.36	17.57	1.0	1.09	1.09	CE	19.64	1.0	LYS	CE	19.64	1.0	2.4	1.48	1.8	120.2	101.16	116.3	{'ASN', 'LYS', 'MET', 'VAL'}	{'LYS', 'LEU', 'THR', 'CYS', 'VAL'}	Close	None	5jfn_A_CYS_SG_515_C_LYS_NZ_475.pdb
B	CYS	SG	515	17.56	18.48	1.0	2.28	0.0	D	LYS	NZ	475	19.79	19.71	1.0	2.19	2.19	CE	19.62	1.0	LYS	CE	19.62	1.0	2.37	1.47	1.78	121.13	108.51	118.88	{'ASN', 'LYS', 'MET', 'VAL'}	{'LYS', 'LEU', 'THR', 'CYS', 'VAL'}	Close	None	5jfn_B_CYS_SG_515_D_LYS_NZ_475.pdb
C	CYS	SG	515	15.69	14.84	1.0	1.07	0.0	A	LYS	NZ	475	23.24	19.94	1.0	2.19	2.19	CE	21.92	1.0	LYS	CE	21.92	1.0	2.48	1.49	1.79	121.32	100.78	115.57	{'ASN', 'LYS', 'MET', 'VAL'}	{'LYS', 'LEU', 'THR', 'CYS', 'VAL'}	Not-close	None	5jfn_C_CYS_SG_515_A_LYS_NZ_475.pdb
D	CYS	SG	515	15.22	14.73	1.0	1.07	0.0	B	LYS	NZ	475	20.03	16.76	1.0	3.28	3.28	CE	17.57	1.0	LYS	CE	17.57	1.0	2.36	1.49	1.79	122.96	103.28	114.63	{'ASN', 'LYS', 'MET', 'VAL'}	{'LYS', 'LEU', 'THR', 'CYS', 'VAL'}	Close	None	5jfn_D_CYS_SG_515_B_LYS_NZ_475.pdb
C	CYS	SG	80	44.28	19.04	1.0	7.32	1.29	C	LYS	NZ	85	59.62	20.7	1.0	73.1	21.87	CE	60.55	1.0	LYS	CE	60.55	1.0	2.64	1.5	1.8	110.31	81.19	176.19	{'LEU', 'LYS', 'PRO'}	{'CYS', 'THR', 'VAL'}	Not-close	None	4jhp_C_CYS_SG_80_C_LYS_NZ_85.pdb
A	CYS	SG	37	33.36	31.51	1.0	12.78	5.15	A	LYS	NZ	32	62.52	18.47	1.0	92.35	9.84	CE	74.89	1.0	LYS	CE	74.89	1.0	2.73	1.5	1.79	112.07	119.83	-35.57	{'ASN', 'LYS', 'MSE'}	{'CYS', 'TYR', 'VAL'}	Not-close	None	4jhy_A_CYS_SG_37_A_LYS_NZ_32.pdb
A	CYS	SG	257	43.59	30.81	1.0	56.77	30.88	A	LYS	NZ	259	45.99	14.28	1.0	90.57	15.31	CE	45.12	1.0	LYS	CE	45.12	1.0	2.79	1.48	1.81	111.64	147.93	155.38	{'TRP', 'LYS', 'GLY'}	{'CYS', 'TRP', 'GLU'}	Not-close	None	4jnd_A_CYS_SG_257_A_LYS_NZ_259.pdb
A	CYS	SG	87	46.25	18.48	1.0	1.29	1.29	A	LYS	NZ	130	60.45	40.75	1.0	87.85	0.0	CE	65.33	1.0	LYS	CE	65.33	1.0	3.08	1.49	1.79	129.7	165.77	64.28	{'LYS', 'GLN'}	{'LEU', 'THR', 'CYS', 'HIS', 'PHE'}	Close	None	6jvo_A_CYS_SG_87_A_LYS_NZ_130.pdb
A	CYS	SG	182	15.6	18.24	1.0	0.0	0.0	A	LYS	NZ	107	38.27	27.62	1.0	1.21	0.0	CE	37.54	1.0	LYS	CE	37.54	1.0	2.8	1.49	1.8	87.61	110.2	81.88	{'LEU', 'LYS', 'CYS', 'ASP', 'PRO'}	{'CYS', 'LEU', 'PRO', 'PHE'}	Not-close	None	6jvv_A_CYS_SG_182_A_LYS_NZ_107.pdb
A	CYS	SG	426	48.48	15.91	1.0	10.93	1.29	B	LYS	NZ	513	33.37	13.14	1.0	0.0	0.0	CE	22.96	1.0	LYS	CE	22.96	1.0	2.97	1.48	1.81	99.61	174.06	7.83	{'ILE', 'LYS', 'PRO', 'ASN'}	{'CYS', 'LYS', 'ARG'}	Not-close	None	5jzj_A_CYS_SG_426_B_LYS_NZ_513.pdb
B	CYS	SG	22	38.25	66.09	1.0	0.0	0.0	B	LYS	NZ	61	50.34	23.58	1.0	25.32	5.47	CE	47.88	1.0	LYS	CE	47.88	1.0	2.82	1.49	1.78	82.71	109.46	-131.35	{'LYS', 'SER', 'ARG'}	{'CYS', 'THR', 'GLY'}	Not-close	None	7k0e_B_CYS_SG_22_B_LYS_NZ_61.pdb
B	CYS	SG	22	31.94	41.06	1.0	1.07	0.0	B	LYS	NZ	61	49.2	24.88	1.0	20.1	6.56	CE	46.91	1.0	LYS	CE	46.91	1.0	2.84	1.48	1.77	81.88	96.85	-160.15	{'LYS', 'SER', 'ARG'}	{'CYS', 'THR', 'GLY'}	Not-close	None	7k0h_B_CYS_SG_22_B_LYS_NZ_61.pdb
A	CYS	SG	175	62.75	26.53	1.0	61.14	0.0	A	LYS	NZ	141	99.26	48.6	1.0	121.3	24.06	CE	96.58	1.0	LYS	CE	96.58	1.0	3.0	1.51	1.81	101.27	88.92	-126.17	{'CYS', 'LYS', 'ALA'}	{'CYS', 'ARG'}	Not-close	None	3k35_A_CYS_SG_175_A_LYS_NZ_141.pdb
C	CYS	SG	40	98.79	51.65	1.0	0.0	0.0	A	LYS	NZ	29	63.94	46.59	1.0	0.0	0.0	CE	46.99	1.0	LYS	CE	46.99	1.0	3.02	1.48	1.82	95.11	111.0	123.91	{'LEU', 'LYS', 'ALA', 'TYR', 'PRO'}	{'LEU', 'CYS', 'GLU', 'PHE', 'ARG'}	Not-close	None	7k9a_C_CYS_SG_40_A_LYS_NZ_29.pdb
A	CYS	SG	69	75.04	57.31	1.0	8.12	1.29	A	LYS	NZ	133	88.53	37.65	1.0	39.17	6.56	CE	90.28	1.0	LYS	CE	90.28	1.0	2.51	1.47	1.8	85.9	117.93	-178.35	{'ILE', 'LYS', 'HIS', 'CYS'}	{'CYS', 'THR', 'ARG'}	Not-close	None	7kac_A_CYS_SG_69_A_LYS_NZ_133.pdb
A	CYS	SG	418	72.76	92.78	1.0	28.15	25.74	A	LYS	NZ	415	70.9	71.1	1.0	114.48	25.15	CE	67.23	1.0	LYS	CE	67.23	1.0	2.73	1.49	1.8	154.57	110.79	-95.06	{'LEU', 'LYS', 'ARG'}	{'LEU', 'CYS', 'GLY', 'ASN', 'TRP'}	Not-close	None	5kc8_A_CYS_SG_418_A_LYS_NZ_415.pdb
A	CYS	SG	149	17.9	9.79	1.0	0.0	0.0	A	LYS	NZ	307	22.59	11.17	1.0	54.15	0.0	CE	20.09	1.0	LYS	CE	20.09	1.0	2.48	1.51	1.76	107.22	88.15	103.93	{'CYS', 'LYS', 'GLY', 'VAL'}	{'CYS', 'ALA', 'MET', 'GLU'}	Close	None	7kdb_A_CYS_SG_149_A_LYS_NZ_307.pdb
B	CYS	SG	515	35.83	35.48	1.0	6.35	5.15	B	LYS	NZ	505	40.01	36.34	1.0	51.83	24.06	CE	42.36	1.0	LYS	CE	42.36	1.0	3.01	1.53	1.82	103.05	104.54	-124.95	{'LEU', 'LYS', 'ALA', 'ARG'}	{'CYS', 'LYS', 'ASP'}	Not-close	None	3kf6_B_CYS_SG_515_B_LYS_NZ_505.pdb
A	CYS	SG	156	38.69	66.55	1.0	14.89	6.43	A	LYS	NZ	102	53.29	61.65	1.0	83.69	19.68	CE	51.87	1.0	LYS	CE	51.87	1.0	2.49	1.48	1.81	108.93	132.03	159.63	{'TYR', 'LYS', 'SER', 'PHE'}	{'CYS', 'TYR', 'ASP', 'ILE', 'VAL'}	Not-close	None	7kfi_A_CYS_SG_156_A_LYS_NZ_102.pdb
B	CYS	SG	722	74.29	28.74	1.0	24.47	7.72	B	LYS	NZ	789	106.27	27.67	1.0	49.44	10.94	CE	90.79	1.0	LYS	CE	90.79	1.0	2.93	1.48	1.81	90.94	168.27	-29.06	{'LEU', 'LYS', 'ALA', 'ASP', 'ARG'}	{'CYS', 'MET', 'PRO', 'ASN', 'GLN'}	Not-close	None	4kho_B_CYS_SG_722_B_LYS_NZ_789.pdb
A	CYS	SG	283	81.96	56.71	1.0	24.04	0.0	A	LYS	NZ	346	85.84	24.82	1.0	98.73	21.87	CE	74.19	1.0	LYS	CE	74.19	1.0	3.02	1.49	1.81	102.15	116.65	-170.62	{'LYS', 'ALA', 'ARG'}	{'CYS', 'PRO', 'PHE'}	Not-close	None	4kkh_A_CYS_SG_283_A_LYS_NZ_346.pdb
A	CYS	SG	845	107.34	53.12	1.0	52.94	36.03	A	LYS	NZ	852	98.92	31.03	1.0	52.71	0.0	CE	101.52	1.0	LYS	CE	101.52	1.0	2.87	1.51	1.85	113.11	105.3	172.07	{'CYS', 'LYS', 'GLN', 'PHE'}	{'LYS', 'CYS', 'TYR', 'GLU', 'GLN'}	Not-close	None	7kk4_A_CYS_SG_845_A_LYS_NZ_852.pdb
A	CYS	SG	212	38.97	53.29	1.0	2.57	2.57	A	LYS	NZ	281	58.42	13.5	1.0	15.65	12.03	CE	53.17	1.0	LYS	CE	53.17	1.0	2.38	1.48	1.82	101.43	116.01	17.93	{'LYS', 'SER', 'GLU'}	{'CYS', 'SER', 'PHE'}	Close	None	6km7_A_CYS_SG_212_A_LYS_NZ_281.pdb
B	CYS	SG	212	42.65	36.14	1.0	3.86	3.86	B	LYS	NZ	281	60.78	21.98	1.0	17.95	13.12	CE	67.9	1.0	LYS	CE	67.9	1.0	2.39	1.48	1.82	100.21	117.52	23.43	{'LYS', 'SER', 'GLU'}	{'CYS', 'SER', 'PHE'}	Close	None	6km7_B_CYS_SG_212_B_LYS_NZ_281.pdb
A	CYS	SG	6	41.86	81.14	1.0	0.0	0.0	A	LYS	NZ	228	61.12	21.28	1.0	58.56	12.03	CE	57.76	1.0	LYS	CE	57.76	1.0	3.18	1.5	1.82	132.82	93.6	-99.84	{'LYS', 'THR'}	{'CYS', 'LEU', 'ASP', 'VAL'}	Not-close	None	6kp2_A_CYS_SG_6_A_LYS_NZ_228.pdb
B	CYS	SG	6	64.49	86.07	1.0	0.0	0.0	B	LYS	NZ	228	83.53	18.56	1.0	55.06	10.94	CE	79.3	1.0	LYS	CE	79.3	1.0	3.17	1.49	1.82	132.38	95.3	-105.79	{'LYS', 'THR'}	{'CYS', 'LEU', 'ASP', 'VAL'}	Not-close	None	6kp2_B_CYS_SG_6_B_LYS_NZ_228.pdb
C	CYS	SG	277	24.43	22.72	0.8	2.57	2.57	C	LYS	NZ	120	58.04	16.81	1.0	71.92	1.09	CE	60.05	1.0	LYS	CE	60.05	1.0	2.89	1.48	1.81	98.05	139.21	-121.46	{'CYS', 'LYS', 'ALA', 'SER'}	{'ALA', 'CYS', 'ASP', 'PRO', 'ARG'}	Not-close	None	4kvp_C_CYS_SG_277_C_LYS_NZ_120.pdb
A	CYS	SG	276	33.0	35.55	1.0	0.0	0.0	A	LYS	NZ	229	37.98	11.21	1.0	1.21	0.0	CE	42.08	1.0	LYS	CE	42.08	1.0	3.19	1.51	1.79	88.21	142.36	-63.2	{'ASN', 'LYS', 'GLY', 'ASP'}	{'CYS', 'GLY', 'SER', 'ASN'}	Not-close	None	7kyy_A_CYS_SG_276_A_LYS_NZ_229.pdb
A	CYS	SG	938	34.08	61.66	1.0	17.86	15.44	A	LYS	NZ	903	48.56	38.09	1.0	43.5	22.97	CE	54.63	1.0	LYS	CE	54.63	1.0	2.47	1.49	1.79	112.94	115.14	61.68	{'LYS', 'ALA', 'CYS', 'GLN', 'VAL'}	{'CYS', 'VAL', 'ILE'}	Not-close	None	5kzx_A_CYS_SG_938_A_LYS_NZ_903.pdb
A	CYS	SG	490	30.73	26.04	1.0	4.83	0.0	A	LYS	NZ	565	61.52	14.27	1.0	113.92	16.4	CE	56.92	1.0	LYS	CE	56.92	1.0	3.0	1.5	1.79	120.37	115.9	121.73	{'LYS', 'HIS', 'ARG'}	{'CYS', 'TYR', 'GLU', 'ILE', 'ASN'}	Not-close	None	7kzy_A_CYS_SG_490_A_LYS_NZ_565.pdb
B	CYS	SG	149	67.04	21.72	1.0	0.0	0.0	B	LYS	NZ	116	22.07	19.17	1.0	0.0	0.0	CE	21.86	1.0	LYS	CE	21.86	1.0	2.54	1.48	1.78	128.49	108.33	149.09	{'LYS', 'ALA', 'SER', 'ILE', 'VAL'}	{'ALA', 'THR', 'CYS', 'GLY', 'VAL'}	Not-close	None	4l07_B_CYS_SG_149_B_LYS_NZ_116.pdb
A	CYS	SG	69	46.49	26.78	1.0	0.0	0.0	A	LYS	NZ	133	51.9	22.95	1.0	6.04	0.0	CE	55.41	1.0	LYS	CE	55.41	1.0	2.69	1.5	1.81	99.73	105.15	94.73	{'ILE', 'LYS', 'HIS'}	{'CYS', 'THR', 'ARG'}	Not-close	None	7l25_A_CYS_SG_69_A_LYS_NZ_133.pdb
B	CYS	SG	69	47.97	26.81	1.0	0.0	0.0	B	LYS	NZ	133	58.9	20.76	1.0	14.38	1.09	CE	56.37	1.0	LYS	CE	56.37	1.0	2.69	1.5	1.82	99.32	105.54	93.85	{'ILE', 'LYS', 'HIS'}	{'CYS', 'THR', 'ARG'}	Not-close	None	7l25_B_CYS_SG_69_B_LYS_NZ_133.pdb
G	CYS	SG	280	39.77	35.0	1.0	21.46	0.0	M	LYS	NZ	256	51.69	41.35	1.0	25.91	1.09	CE	47.68	1.0	LYS	CE	47.68	1.0	2.89	1.48	1.81	99.0	160.72	64.38	{'LYS', 'GLN', 'VAL'}	{'CYS', 'LEU', 'HIS'}	Not-close	None	7l92_G_CYS_SG_280_M_LYS_NZ_256.pdb
A	CYS	SG	22	47.14	47.12	1.0	0.0	0.0	A	LYS	NZ	61	52.44	39.44	1.0	2.14	0.0	CE	44.38	1.0	LYS	CE	44.38	1.0	2.99	1.49	1.75	95.88	98.68	-167.07	{'LYS', 'SER', 'ARG'}	{'CYS', 'THR', 'GLY'}	Not-close	None	7lbn_A_CYS_SG_22_A_LYS_NZ_61.pdb
A	CYS	SG	27	47.17	27.61	1.0	0.0	0.0	A	LYS	NZ	48	54.82	30.75	1.0	44.0	6.56	CE	51.7	1.0	LYS	CE	51.7	1.0	3.12	1.48	1.83	108.06	106.66	91.28	{'LEU', 'LYS', 'ALA', 'THR', 'PHE'}	{'CYS', 'MET', 'GLY', 'TRP', 'GLN'}	Not-close	None	3ldy_A_CYS_SG_27_A_LYS_NZ_48.pdb
2	CYS	SG	147	39.85	42.48	1.0	1.21	0.0	2	LYS	NZ	135	42.85	48.05	1.0	13.01	0.0	CE	43.23	1.0	LYS	CE	43.23	1.0	3.07	1.5	1.81	139.53	89.22	-159.91	{'ILE', 'LYS', 'GLY', 'VAL'}	{'CYS', 'TRP', 'LEU', 'GLY'}	Not-close	None	3lk4_2_CYS_SG_147_2_LYS_NZ_135.pdb
5	CYS	SG	147	42.49	45.19	1.0	12.23	2.57	5	LYS	NZ	135	42.83	49.22	1.0	16.63	0.0	CE	43.54	1.0	LYS	CE	43.54	1.0	3.08	1.49	1.78	140.39	89.61	-157.53	{'ILE', 'LYS', 'GLY'}	{'CYS', 'TRP', 'LEU', 'GLY'}	Not-close	None	3lk4_5_CYS_SG_147_5_LYS_NZ_135.pdb
8	CYS	SG	147	38.37	33.26	1.0	3.78	2.57	8	LYS	NZ	135	38.33	38.67	1.0	14.49	0.0	CE	35.84	1.0	LYS	CE	35.84	1.0	3.08	1.48	1.83	140.98	89.33	-155.68	{'ILE', 'LYS', 'GLY', 'VAL'}	{'CYS', 'TRP', 'LEU', 'GLY'}	Not-close	None	3lk4_8_CYS_SG_147_8_LYS_NZ_135.pdb
B	CYS	SG	147	41.87	38.22	1.0	0.0	0.0	B	LYS	NZ	135	40.03	36.69	1.0	15.29	0.0	CE	40.67	1.0	LYS	CE	40.67	1.0	3.08	1.5	1.8	140.19	89.06	-157.45	{'ILE', 'LYS', 'GLY', 'VAL'}	{'CYS', 'TRP', 'LEU', 'GLY'}	Not-close	None	3lk4_B_CYS_SG_147_B_LYS_NZ_135.pdb
E	CYS	SG	147	42.34	41.05	1.0	14.81	5.15	E	LYS	NZ	135	43.67	35.74	1.0	11.8	0.0	CE	41.78	1.0	LYS	CE	41.78	1.0	3.08	1.49	1.8	140.23	89.49	-157.59	{'ILE', 'LYS', 'GLY', 'VAL'}	{'CYS', 'TRP', 'LEU', 'GLY'}	Not-close	None	3lk4_E_CYS_SG_147_E_LYS_NZ_135.pdb
H	CYS	SG	147	42.72	34.2	1.0	11.19	5.15	H	LYS	NZ	135	38.57	35.97	1.0	12.08	0.0	CE	38.67	1.0	LYS	CE	38.67	1.0	3.08	1.49	1.83	140.59	89.15	-156.66	{'ILE', 'LYS', 'GLY', 'VAL'}	{'CYS', 'TRP', 'LEU', 'GLY'}	Not-close	None	3lk4_H_CYS_SG_147_H_LYS_NZ_135.pdb
K	CYS	SG	147	40.92	39.9	1.0	1.29	1.29	K	LYS	NZ	135	40.03	46.15	1.0	15.43	0.0	CE	39.06	1.0	LYS	CE	39.06	1.0	3.07	1.5	1.79	139.92	89.4	-158.2	{'ILE', 'LYS', 'GLY', 'VAL'}	{'CYS', 'TRP', 'LEU', 'GLY'}	Not-close	None	3lk4_K_CYS_SG_147_K_LYS_NZ_135.pdb
N	CYS	SG	147	42.65	35.78	1.0	6.35	5.15	N	LYS	NZ	135	37.13	35.73	1.0	17.84	0.0	CE	34.16	1.0	LYS	CE	34.16	1.0	3.08	1.49	1.82	140.49	89.18	-158.4	{'ILE', 'LYS', 'GLY', 'VAL'}	{'CYS', 'TRP', 'LEU', 'GLY'}	Not-close	None	3lk4_N_CYS_SG_147_N_LYS_NZ_135.pdb
Q	CYS	SG	147	41.83	41.75	1.0	3.86	3.86	Q	LYS	NZ	135	40.91	45.57	1.0	16.63	0.0	CE	39.26	1.0	LYS	CE	39.26	1.0	3.06	1.49	1.79	140.9	90.0	-157.5	{'ILE', 'LYS', 'GLY', 'VAL'}	{'CYS', 'TRP', 'LEU', 'GLY'}	Not-close	None	3lk4_Q_CYS_SG_147_Q_LYS_NZ_135.pdb
T	CYS	SG	147	45.6	44.51	1.0	16.02	5.15	T	LYS	NZ	135	41.58	52.25	1.0	14.22	0.0	CE	42.23	1.0	LYS	CE	42.23	1.0	3.07	1.49	1.78	138.85	89.2	-159.99	{'ILE', 'LYS', 'GLY', 'VAL'}	{'CYS', 'TRP', 'LEU', 'GLY'}	Not-close	None	3lk4_T_CYS_SG_147_T_LYS_NZ_135.pdb
W	CYS	SG	147	42.55	34.81	1.0	5.07	3.86	W	LYS	NZ	135	38.18	38.3	1.0	14.22	0.0	CE	35.56	1.0	LYS	CE	35.56	1.0	3.09	1.5	1.82	140.34	88.76	-157.55	{'ILE', 'LYS', 'GLY', 'VAL'}	{'CYS', 'TRP', 'LEU', 'GLY'}	Not-close	None	3lk4_W_CYS_SG_147_W_LYS_NZ_135.pdb
Z	CYS	SG	147	44.83	45.86	1.0	14.73	3.86	Z	LYS	NZ	135	45.24	41.49	1.0	11.94	0.0	CE	44.22	1.0	LYS	CE	44.22	1.0	3.07	1.5	1.81	140.09	89.15	-158.66	{'ILE', 'LYS', 'GLY', 'VAL'}	{'CYS', 'TRP', 'LEU', 'GLY'}	Not-close	None	3lk4_Z_CYS_SG_147_Z_LYS_NZ_135.pdb
B	CYS	SG	22	26.38	77.12	1.0	0.0	0.0	B	LYS	NZ	61	44.32	57.08	1.0	16.84	4.37	CE	39.72	1.0	LYS	CE	39.72	1.0	2.71	1.48	1.77	91.3	107.13	-126.22	{'LYS', 'SER', 'ARG'}	{'CYS', 'THR', 'GLY'}	Not-close	None	7lkr_B_CYS_SG_22_B_LYS_NZ_61.pdb
A	CYS	SG	156	50.0	57.81	1.0	2.42	0.0	A	LYS	NZ	102	85.94	47.72	1.0	88.75	17.5	CE	79.8	1.0	LYS	CE	79.8	1.0	2.76	1.49	1.81	110.19	123.8	-161.95	{'TYR', 'LYS', 'SER', 'PHE'}	{'CYS', 'TYR', 'ASP', 'ILE', 'VAL'}	Not-close	None	7lku_A_CYS_SG_156_A_LYS_NZ_102.pdb
A	CYS	SG	286	35.3	27.99	1.0	22.52	19.3	B	LYS	NZ	85	67.41	15.42	1.0	63.25	17.5	CE	65.52	1.0	LYS	CE	65.52	1.0	2.78	1.51	1.82	100.61	136.47	-114.87	{'ILE', 'LYS', 'GLN', 'GLU'}	{'CYS', 'GLY', 'GLN', 'SER'}	Not-close	None	5lns_A_CYS_SG_286_B_LYS_NZ_85.pdb
C	CYS	SG	286	48.24	32.63	1.0	36.85	19.3	D	LYS	NZ	85	79.76	19.38	1.0	81.5	25.15	CE	77.37	1.0	LYS	CE	77.37	1.0	3.09	1.51	1.78	103.54	119.35	-115.79	{'ILE', 'LYS', 'GLN', 'GLU'}	{'CYS', 'GLY', 'GLN', 'SER'}	Not-close	None	5lnu_C_CYS_SG_286_D_LYS_NZ_85.pdb
A	CYS	SG	917	52.99	60.01	1.0	0.0	0.0	A	LYS	NZ	926	58.99	22.74	1.0	12.08	0.0	CE	49.88	1.0	LYS	CE	49.88	1.0	2.92	1.49	1.8	104.57	93.73	-67.39	{'LEU', 'LYS', 'VAL'}	{'LEU', 'LYS', 'CYS', 'TYR', 'GLU', 'VAL'}	Not-close	None	3lpb_A_CYS_SG_917_A_LYS_NZ_926.pdb
B	CYS	SG	917	53.53	45.25	1.0	0.0	0.0	B	LYS	NZ	926	63.26	24.9	1.0	4.83	0.0	CE	55.99	1.0	LYS	CE	55.99	1.0	2.93	1.51	1.81	103.05	94.49	-64.66	{'LEU', 'LYS', 'VAL'}	{'LEU', 'LYS', 'CYS', 'TYR', 'GLU', 'VAL'}	Not-close	None	3lpb_B_CYS_SG_917_B_LYS_NZ_926.pdb
A	CYS	SG	1011	34.16	40.11	1.0	0.0	0.0	A	LYS	NZ	1046	32.76	24.78	1.0	1.21	0.0	CE	33.76	1.0	LYS	CE	33.76	1.0	3.18	1.5	1.82	137.44	89.76	-125.87	{'LYS', 'ALA', 'ASP', 'ARG'}	{'CYS', 'ALA', 'SER', 'PRO'}	Not-close	None	1lro_A_CYS_SG_1011_A_LYS_NZ_1046.pdb
B	CYS	SG	2011	37.3	46.55	1.0	0.0	0.0	B	LYS	NZ	2046	35.45	26.07	1.0	1.21	0.0	CE	35.23	1.0	LYS	CE	35.23	1.0	3.17	1.5	1.81	139.01	90.74	-123.35	{'LYS', 'ALA', 'ASP', 'ARG'}	{'CYS', 'ALA', 'SER', 'PRO'}	Not-close	None	1lro_B_CYS_SG_2011_B_LYS_NZ_2046.pdb
A	CYS	SG	323	51.49	39.09	1.0	18.23	10.29	A	LYS	NZ	51	71.41	84.54	1.0	99.8	28.43	CE	66.43	1.0	LYS	CE	66.43	1.0	2.89	1.5	1.83	103.81	127.93	69.91	{'LYS', 'MET', 'ARG'}	{'CYS', 'ALA', 'ASP', 'GLU'}	Not-close	None	7ltg_A_CYS_SG_323_A_LYS_NZ_51.pdb
C	CYS	SG	323	74.09	58.55	1.0	25.52	15.44	C	LYS	NZ	51	68.46	86.26	1.0	89.25	31.71	CE	66.6	1.0	LYS	CE	66.6	1.0	2.87	1.5	1.8	105.89	131.29	84.65	{'LYS', 'MET', 'ARG'}	{'CYS', 'ALA', 'ASP', 'GLU'}	Not-close	None	7ltg_C_CYS_SG_323_C_LYS_NZ_51.pdb
A	CYS	SG	323	53.04	38.98	1.0	0.0	0.0	A	LYS	NZ	51	62.23	90.7	1.0	78.34	14.22	CE	59.65	1.0	LYS	CE	59.65	1.0	2.92	1.5	1.82	93.16	121.04	102.25	{'LYS', 'MET', 'ARG'}	{'CYS', 'ALA', 'ASP', 'GLU'}	Not-close	None	7ltk_A_CYS_SG_323_A_LYS_NZ_51.pdb
A	CYS	SG	52	24.75	14.13	1.0	2.42	0.0	A	LYS	NZ	155	28.43	14.09	1.0	37.16	12.03	CE	23.34	1.0	LYS	CE	23.34	1.0	2.96	1.46	1.76	94.88	88.73	-76.79	{'ILE', 'LYS', 'ASP', 'VAL'}	{'SER', 'CYS', 'HIS', 'GLY', 'PHE'}	Not-close	None	5lud_A_CYS_SG_52_A_LYS_NZ_155.pdb
A	CYS	SG	327	33.01	26.65	1.0	1.29	1.29	A	LYS	NZ	55	77.81	77.38	1.0	52.09	16.4	CE	76.43	1.0	LYS	CE	76.43	1.0	3.06	1.49	1.81	86.33	103.96	109.15	{'LYS', 'MET', 'ARG'}	{'CYS', 'ALA', 'ASP', 'GLU'}	Not-close	None	4lxz_A_CYS_SG_327_A_LYS_NZ_55.pdb
B	CYS	SG	327	26.74	38.44	1.0	8.45	0.0	B	LYS	NZ	55	99.67	74.54	1.0	85.33	21.87	CE	75.8	1.0	LYS	CE	75.8	1.0	3.09	1.48	1.8	84.47	129.68	112.07	{'LYS', 'MET', 'ARG'}	{'CYS', 'ALA', 'ASP', 'GLU'}	Not-close	None	4lxz_B_CYS_SG_327_B_LYS_NZ_55.pdb
C	CYS	SG	327	54.33	36.99	1.0	24.23	14.15	C	LYS	NZ	55	72.61	85.48	1.0	105.09	31.71	CE	81.44	1.0	LYS	CE	81.44	1.0	3.05	1.49	1.81	86.56	106.53	110.91	{'LYS', 'MET', 'ARG'}	{'CYS', 'ALA', 'ASP', 'GLU'}	Not-close	None	4lxz_C_CYS_SG_327_C_LYS_NZ_55.pdb
A	CYS	SG	327	32.58	28.79	1.0	2.57	2.57	A	LYS	NZ	55	47.36	67.83	1.0	61.13	12.03	CE	48.71	1.0	LYS	CE	48.71	1.0	2.78	1.49	1.81	86.72	108.2	112.71	{'CYS', 'LYS', 'MET', 'ARG'}	{'CYS', 'ALA', 'ASP', 'GLU'}	Not-close	None	4ly1_A_CYS_SG_327_A_LYS_NZ_55.pdb
B	CYS	SG	327	27.21	38.76	1.0	23.63	0.0	B	LYS	NZ	55	51.6	61.41	1.0	81.55	20.78	CE	46.3	1.0	LYS	CE	46.3	1.0	2.79	1.5	1.78	85.76	107.77	138.62	{'LYS', 'MET', 'ARG'}	{'CYS', 'ASP', 'GLU'}	Not-close	None	4ly1_B_CYS_SG_327_B_LYS_NZ_55.pdb
C	CYS	SG	327	53.89	41.42	1.0	7.87	1.29	C	LYS	NZ	55	54.44	70.21	1.0	82.96	25.15	CE	55.54	1.0	LYS	CE	55.54	1.0	2.78	1.49	1.8	85.83	107.97	113.81	{'CYS', 'LYS', 'MET', 'ARG'}	{'CYS', 'ALA', 'ASP', 'GLU'}	Not-close	None	4ly1_C_CYS_SG_327_C_LYS_NZ_55.pdb
A	CYS	SG	22	52.45	64.07	1.0	1.29	1.29	A	LYS	NZ	61	48.62	47.61	1.0	24.18	2.19	CE	47.42	1.0	LYS	CE	47.42	1.0	2.68	1.49	1.79	134.09	129.87	-138.07	{'LYS', 'SER', 'ARG'}	{'CYS', 'THR', 'GLY'}	Not-close	None	7lyi_A_CYS_SG_22_A_LYS_NZ_61.pdb
B	CYS	SG	22	28.65	68.5	1.0	0.0	0.0	B	LYS	NZ	61	43.46	15.01	1.0	4.29	0.0	CE	40.07	1.0	LYS	CE	40.07	1.0	2.77	1.49	1.75	83.9	103.52	-145.66	{'LYS', 'SER', 'ARG'}	{'CYS', 'THR', 'GLY'}	Not-close	None	7lzu_B_CYS_SG_22_B_LYS_NZ_61.pdb
B	CYS	SG	22	30.28	65.78	1.0	0.0	0.0	B	LYS	NZ	61	46.05	56.3	1.0	15.02	0.0	CE	43.84	1.0	LYS	CE	43.84	1.0	2.63	1.49	1.78	97.04	136.05	-62.55	{'LYS', 'SER', 'ARG'}	{'CYS', 'THR', 'GLY'}	Not-close	None	7lzv_B_CYS_SG_22_B_LYS_NZ_61.pdb
B	CYS	SG	22	30.3	44.01	1.0	0.0	0.0	B	LYS	NZ	61	44.91	19.26	1.0	17.18	1.09	CE	43.29	1.0	LYS	CE	43.29	1.0	2.48	1.49	1.8	92.6	131.95	-106.02	{'LYS', 'SER', 'ARG'}	{'CYS', 'THR', 'GLY'}	Close	None	7lzx_B_CYS_SG_22_B_LYS_NZ_61.pdb
B	CYS	SG	22	30.11	61.99	1.0	0.0	0.0	B	LYS	NZ	61	52.62	17.05	1.0	19.03	6.56	CE	49.61	1.0	LYS	CE	49.61	1.0	2.79	1.48	1.78	86.07	106.05	-157.51	{'LYS', 'SER', 'ARG'}	{'CYS', 'THR', 'GLY'}	Not-close	None	7m01_B_CYS_SG_22_B_LYS_NZ_61.pdb
A	CYS	SG	22	60.37	73.01	1.0	0.0	0.0	A	LYS	NZ	61	60.36	65.21	1.0	38.01	24.06	CE	56.0	1.0	LYS	CE	56.0	1.0	2.98	1.48	1.8	130.99	98.81	-125.68	{'LYS', 'SER', 'ARG'}	{'CYS', 'THR', 'GLY'}	Not-close	None	7m02_A_CYS_SG_22_A_LYS_NZ_61.pdb
B	CYS	SG	22	33.87	67.24	1.0	1.21	0.0	B	LYS	NZ	61	41.54	50.93	1.0	12.24	2.19	CE	41.95	1.0	LYS	CE	41.95	1.0	2.66	1.48	1.79	91.24	114.66	-121.51	{'LYS', 'SER', 'ARG'}	{'CYS', 'THR', 'GLY'}	Not-close	None	7m02_B_CYS_SG_22_B_LYS_NZ_61.pdb
A	CYS	SG	22	60.66	80.24	1.0	4.42	0.0	A	LYS	NZ	61	82.17	39.97	1.0	45.44	27.34	CE	72.51	1.0	LYS	CE	72.51	1.0	3.17	1.48	1.81	140.63	90.45	-121.97	{'LYS', 'SER', 'ARG'}	{'CYS', 'THR', 'GLY'}	Not-close	None	7m03_A_CYS_SG_22_A_LYS_NZ_61.pdb
B	CYS	SG	22	39.69	74.81	1.0	14.61	0.0	B	LYS	NZ	61	56.24	35.66	1.0	30.22	9.84	CE	52.48	1.0	LYS	CE	52.48	1.0	2.76	1.48	1.8	87.81	106.4	-157.34	{'LYS', 'SER', 'ARG'}	{'CYS', 'THR', 'GLY'}	Close	None	7m03_B_CYS_SG_22_B_LYS_NZ_61.pdb
B	CYS	SG	22	31.72	67.66	1.0	6.97	0.0	B	LYS	NZ	61	47.94	20.03	1.0	22.77	5.47	CE	40.95	1.0	LYS	CE	40.95	1.0	2.61	1.5	1.77	89.18	123.12	-109.76	{'LYS', 'SER', 'ARG'}	{'CYS', 'THR', 'GLY'}	Not-close	None	7m04_B_CYS_SG_22_B_LYS_NZ_61.pdb
B	CYS	SG	743	40.58	24.4	1.0	37.52	0.0	B	LYS	NZ	684	92.53	12.36	1.0	106.77	8.75	CE	85.17	1.0	LYS	CE	85.17	1.0	2.74	1.51	1.82	119.79	99.13	121.11	{'LYS', 'HIS', 'PHE'}	{'CYS', 'LEU', 'ASN'}	Not-close	None	6m14_B_CYS_SG_743_B_LYS_NZ_684.pdb
A	CYS	SG	22	63.86	67.33	1.0	1.21	0.0	A	LYS	NZ	61	51.44	42.54	1.0	16.34	6.56	CE	49.3	1.0	LYS	CE	49.3	1.0	2.44	1.49	1.8	133.48	106.21	-120.55	{'LYS', 'SER', 'ARG'}	{'CYS', 'THR', 'GLY'}	Not-close	None	7m2p_A_CYS_SG_22_A_LYS_NZ_61.pdb
A	CYS	SG	489	73.58	34.38	1.0	30.19	0.0	A	LYS	NZ	505	77.69	23.28	1.0	42.29	22.97	CE	67.5	1.0	LYS	CE	67.5	1.0	3.0	1.49	1.8	128.16	94.52	112.93	{'LYS', 'THR', 'SER', 'GLY', 'PHE'}	{'THR', 'CYS', 'GLU', 'PRO', 'PHE'}	Not-close	None	3m7f_A_CYS_SG_489_A_LYS_NZ_505.pdb
A	CYS	SG	22	44.14	35.4	1.0	1.21	0.0	A	LYS	NZ	61	46.73	19.7	1.0	21.7	6.56	CE	51.0	1.0	LYS	CE	51.0	1.0	2.66	1.49	1.77	95.2	114.75	-172.96	{'LYS', 'SER', 'ARG'}	{'CYS', 'THR', 'GLY'}	Not-close	None	7m8m_A_CYS_SG_22_A_LYS_NZ_61.pdb
B	CYS	SG	156	59.53	43.06	1.0	6.12	1.29	B	LYS	NZ	102	81.37	40.79	1.0	84.44	24.06	CE	78.95	1.0	LYS	CE	78.95	1.0	3.05	1.5	1.79	99.48	98.93	-156.88	{'TYR', 'LYS', 'SER', 'PHE'}	{'CYS', 'TYR', 'ASP', 'ILE', 'VAL'}	Not-close	None	7max_B_CYS_SG_156_B_LYS_NZ_102.pdb
B	CYS	SG	22	34.14	39.28	1.0	1.29	1.29	B	LYS	NZ	61	45.19	33.49	1.0	42.75	4.37	CE	44.3	1.0	LYS	CE	44.3	1.0	3.1	1.47	1.81	151.91	134.55	149.04	{'LYS', 'SER', 'ARG'}	{'CYS', 'THR', 'GLY'}	Not-close	None	7mb1_B_CYS_SG_22_B_LYS_NZ_61.pdb
A	CYS	SG	22	58.08	49.23	1.0	0.0	0.0	A	LYS	NZ	61	57.64	39.95	1.0	20.1	6.56	CE	51.85	1.0	LYS	CE	51.85	1.0	3.06	1.5	1.78	82.52	91.84	-165.24	{'LYS', 'SER', 'ARG'}	{'CYS', 'THR', 'GLY'}	Not-close	None	7mbg_A_CYS_SG_22_A_LYS_NZ_61.pdb
A	CYS	SG	156	43.51	49.23	1.0	16.25	9.01	A	LYS	NZ	102	66.73	39.95	1.0	57.4	5.47	CE	60.16	1.0	LYS	CE	60.16	1.0	2.89	1.49	1.81	102.52	135.64	-177.02	{'TYR', 'LYS', 'SER', 'PHE'}	{'CYS', 'TYR', 'ASP', 'ILE', 'VAL'}	Not-close	None	7mbg_A_CYS_SG_156_A_LYS_NZ_102.pdb
B	CYS	SG	22	56.82	45.43	1.0	2.36	1.29	B	LYS	NZ	61	67.13	35.97	1.0	19.17	0.0	CE	68.58	1.0	LYS	CE	68.58	1.0	2.49	1.49	1.81	128.06	91.1	173.71	{'LEU', 'LYS', 'SER', 'ARG', 'ILE'}	{'CYS', 'THR', 'GLY'}	Close	None	7mbg_B_CYS_SG_22_B_LYS_NZ_61.pdb
B	CYS	SG	156	41.64	45.43	1.0	4.91	1.29	B	LYS	NZ	102	79.49	35.97	1.0	59.24	10.94	CE	63.36	1.0	LYS	CE	63.36	1.0	2.87	1.5	1.82	108.91	138.97	164.28	{'TYR', 'LYS', 'SER', 'PHE'}	{'CYS', 'TYR', 'ASP', 'ILE', 'VAL'}	Close	None	7mbg_B_CYS_SG_156_B_LYS_NZ_102.pdb
A	CYS	SG	314	32.79	37.5	1.0	1.29	1.29	A	LYS	NZ	317	37.61	33.17	1.0	101.41	1.09	CE	37.67	1.0	LYS	CE	37.67	1.0	2.65	1.51	1.82	100.26	147.77	-64.3	{'LEU', 'LYS', 'GLN', 'CYS'}	{'LEU', 'ALA', 'LYS', 'CYS', 'TYR'}	Close	None	1mcx_A_CYS_SG_314_A_LYS_NZ_317.pdb
A	CYS	SG	22	57.77	55.35	1.0	3.35	0.0	A	LYS	NZ	61	69.86	49.52	1.0	35.89	4.37	CE	67.84	1.0	LYS	CE	67.84	1.0	2.73	1.48	1.8	85.41	104.3	-147.85	{'CYS', 'LYS', 'SER', 'ARG'}	{'CYS', 'THR', 'GLY'}	Not-close	None	7mgr_A_CYS_SG_22_A_LYS_NZ_61.pdb
A	CYS	SG	180	40.14	50.7	1.0	0.0	0.0	A	LYS	NZ	130	62.25	42.69	1.0	65.8	25.15	CE	61.92	1.0	LYS	CE	61.92	1.0	2.6	1.49	1.81	116.18	97.56	-45.66	{'LEU', 'LYS', 'ALA', 'ILE', 'VAL'}	{'CYS', 'PRO', 'ASP', 'VAL'}	Close	None	4mjj_A_CYS_SG_180_A_LYS_NZ_130.pdb
A	CYS	SG	1280	20.19	28.4	1.0	0.0	0.0	A	LYS	NZ	1236	34.81	31.91	1.0	6.04	0.0	CE	28.94	1.0	LYS	CE	28.94	1.0	2.54	1.51	1.8	115.12	134.62	97.42	{'CYS', 'LYS', 'MET'}	{'CYS', 'SER', 'GLY'}	Close	None	5mk6_A_CYS_SG_1280_A_LYS_NZ_1236.pdb
A	CYS	SG	179	28.12	26.85	1.0	2.49	1.29	C	LYS	NZ	171	40.36	43.21	1.0	57.31	24.06	CE	33.91	1.0	LYS	CE	33.91	1.0	2.89	1.48	1.79	118.63	112.59	-126.14	{'LYS', 'ASP', 'PHE'}	{'CYS', 'TYR', 'ASP', 'GLU', 'GLN'}	Not-close	None	5mkv_A_CYS_SG_179_C_LYS_NZ_171.pdb
A	CYS	SG	160	60.14	23.88	1.0	62.21	12.87	A	LYS	NZ	76	73.31	28.12	1.0	49.51	0.0	CE	74.77	1.0	LYS	CE	74.77	1.0	3.06	1.48	1.81	88.36	143.54	98.69	{'LYS', 'ARG', 'GLY', 'GLU'}	{'CYS', 'GLN', 'THR'}	Not-close	None	4mtl_A_CYS_SG_160_A_LYS_NZ_76.pdb
B	CYS	SG	160	42.62	22.02	1.0	65.34	11.58	B	LYS	NZ	76	55.64	59.57	1.0	50.49	2.19	CE	57.38	1.0	LYS	CE	57.38	1.0	2.65	1.49	1.81	104.35	148.17	88.45	{'LYS', 'ARG', 'GLY', 'GLU'}	{'CYS', 'GLN', 'THR'}	Not-close	None	4mtl_B_CYS_SG_160_B_LYS_NZ_76.pdb
B	CYS	SG	35	50.08	80.0	1.0	10.6	0.0	B	LYS	NZ	88	83.55	84.82	1.0	13.92	4.37	CE	76.24	1.0	LYS	CE	76.24	1.0	2.8	1.5	1.8	128.37	106.16	-145.77	{'LEU', 'LYS', 'ALA', 'ARG'}	{'CYS', 'THR', 'ARG'}	Not-close	None	5mun_B_CYS_SG_35_B_LYS_NZ_88.pdb
A	CYS	SG	85	62.39	16.2	1.0	7.72	7.72	A	LYS	NZ	77	62.28	27.79	1.0	82.0	27.34	CE	53.5	1.0	LYS	CE	53.5	1.0	2.85	1.5	1.84	115.76	92.95	18.92	{'LEU', 'LYS', 'GLU'}	{'LYS', 'CYS', 'GLU', 'GLY', 'VAL'}	Not-close	None	4mvf_A_CYS_SG_85_A_LYS_NZ_77.pdb
B	CYS	SG	19	59.38	58.05	1.0	28.57	5.15	B	LYS	NZ	24	71.23	51.57	1.0	9.98	3.28	CE	53.86	1.0	LYS	CE	53.86	1.0	3.05	1.47	1.81	87.17	121.34	-109.32	{'CYS', 'LYS', 'PHE', 'TYR'}	{'CYS', 'PRO', 'ARG'}	Not-close	None	3mzo_B_CYS_SG_19_B_LYS_NZ_24.pdb
I	CYS	SG	109	15.33	12.37	1.0	5.36	0.0	I	LYS	NZ	94	38.61	11.1	1.0	7.25	0.0	CE	25.56	1.0	LYS	CE	25.56	1.0	3.19	1.49	1.8	112.57	122.01	-164.27	{'LYS', 'ALA', 'MET'}	{'CYS', 'ALA', 'PRO', 'GLU'}	Not-close	None	4mzq_I_CYS_SG_109_I_LYS_NZ_94.pdb
A	CYS	SG	156	49.99	47.64	1.0	3.7	1.29	A	LYS	NZ	102	66.68	39.08	1.0	96.45	13.12	CE	63.02	1.0	LYS	CE	63.02	1.0	2.99	1.5	1.81	120.27	144.42	-136.05	{'TYR', 'LYS', 'SER', 'PHE'}	{'CYS', 'TYR', 'ASP', 'ILE', 'VAL'}	Not-close	None	5n5o_A_CYS_SG_156_A_LYS_NZ_102.pdb
A	CYS	SG	396	29.61	40.64	1.0	0.0	0.0	A	LYS	NZ	487	35.51	21.02	1.0	14.79	8.75	CE	31.66	1.0	LYS	CE	31.66	1.0	2.64	1.49	1.79	88.01	86.12	-83.85	{'LEU', 'LYS', 'ALA', 'CYS', 'GLU', 'PHE'}	{'CYS', 'GLU', 'GLY', 'PHE', 'ILE'}	Not-close	None	1n83_A_CYS_SG_396_A_LYS_NZ_487.pdb
A	CYS	SG	227	24.33	25.16	1.0	1.29	1.29	A	LYS	NZ	185	32.42	22.78	1.0	0.0	0.0	CE	29.31	1.0	LYS	CE	29.31	1.0	2.45	1.49	1.83	86.21	100.88	84.23	{'LYS', 'TYR', 'GLU', 'ASN', 'VAL'}	{'CYS', 'TRP', 'GLY', 'SER'}	Close	None	3na8_A_CYS_SG_227_A_LYS_NZ_185.pdb
B	CYS	SG	227	30.54	25.83	1.0	1.29	1.29	B	LYS	NZ	185	43.25	23.95	1.0	0.0	0.0	CE	35.15	1.0	LYS	CE	35.15	1.0	2.34	1.5	1.81	89.4	103.27	84.44	{'LYS', 'TYR', 'GLU', 'ASN', 'VAL'}	{'CYS', 'TRP', 'GLY', 'SER'}	Close	None	3na8_B_CYS_SG_227_B_LYS_NZ_185.pdb
C	CYS	SG	227	37.21	39.67	1.0	1.29	1.29	C	LYS	NZ	185	43.17	28.96	1.0	0.0	0.0	CE	37.61	1.0	LYS	CE	37.61	1.0	2.45	1.49	1.81	87.36	101.12	85.09	{'LYS', 'TYR', 'GLU', 'ASN', 'VAL'}	{'CYS', 'TRP', 'GLY', 'SER'}	Close	None	3na8_C_CYS_SG_227_C_LYS_NZ_185.pdb
D	CYS	SG	227	36.48	38.61	1.0	1.29	1.29	D	LYS	NZ	185	55.47	29.52	1.0	0.0	0.0	CE	45.17	1.0	LYS	CE	45.17	1.0	2.37	1.49	1.82	88.25	103.19	85.76	{'LYS', 'TYR', 'GLU', 'ASN', 'VAL'}	{'CYS', 'TRP', 'GLY', 'SER'}	Close	None	3na8_D_CYS_SG_227_D_LYS_NZ_185.pdb
A	CYS	SG	24	25.63	35.48	1.0	0.0	0.0	A	LYS	NZ	41	30.22	18.39	1.0	4.83	0.0	CE	22.76	1.0	LYS	CE	22.76	1.0	2.73	1.51	1.79	89.34	99.53	-102.66	{'LYS', 'ALA', 'LEU', 'ASN', 'CYS', 'ILE'}	{'CYS', 'ALA', 'ASP', 'ASN'}	Not-close	None	4ndb_A_CYS_SG_24_A_LYS_NZ_41.pdb
B	CYS	SG	24	21.98	24.46	1.0	2.14	0.0	B	LYS	NZ	41	30.89	41.03	1.0	19.21	0.0	CE	28.91	1.0	LYS	CE	28.91	1.0	2.71	1.5	1.81	89.06	99.3	-109.08	{'LYS', 'LEU', 'ASN', 'CYS', 'ILE'}	{'CYS', 'ALA', 'ASP', 'ASN'}	Close	None	4ndb_B_CYS_SG_24_B_LYS_NZ_41.pdb
A	CYS	SG	24	32.28	35.06	1.0	8.57	0.0	A	LYS	NZ	41	35.06	31.97	1.0	20.42	1.09	CE	32.91	1.0	LYS	CE	32.91	1.0	2.96	1.49	1.79	81.63	97.37	-100.19	{'LYS', 'ALA', 'LEU', 'ASN', 'CYS', 'ILE'}	{'CYS', 'ALA', 'ASP', 'ASN'}	Not-close	None	4ndc_A_CYS_SG_24_A_LYS_NZ_41.pdb
B	CYS	SG	24	27.29	40.85	1.0	2.14	0.0	B	LYS	NZ	41	33.65	19.36	1.0	25.88	6.56	CE	30.61	1.0	LYS	CE	30.61	1.0	2.99	1.5	1.8	81.29	95.61	-99.79	{'LYS', 'ALA', 'LEU', 'ASN', 'CYS', 'ILE'}	{'CYS', 'ALA', 'ASP', 'ASN'}	Not-close	None	4ndc_B_CYS_SG_24_B_LYS_NZ_41.pdb
A	CYS	SG	22	38.71	33.59	1.0	1.29	1.29	A	LYS	NZ	61	60.17	30.4	1.0	33.09	13.12	CE	52.12	1.0	LYS	CE	52.12	1.0	3.08	1.48	1.78	158.06	108.87	-126.41	{'LEU', 'LYS', 'SER', 'ARG'}	{'CYS', 'THR', 'GLY'}	Not-close	None	7ng6_A_CYS_SG_22_A_LYS_NZ_61.pdb
A	CYS	SG	170	26.05	16.04	1.0	25.5	21.88	A	LYS	NZ	259	17.85	16.05	1.0	1.09	1.09	CE	15.33	1.0	LYS	CE	15.33	1.0	3.12	1.49	1.79	109.59	127.67	82.29	{'LYS', 'ALA', 'GLU'}	{'CYS', 'GLY', 'ASP'}	Not-close	None	1nms_A_CYS_SG_170_A_LYS_NZ_259.pdb
A	CYS	SG	473	19.87	34.03	1.0	0.0	0.0	A	LYS	NZ	423	20.23	24.84	1.0	0.0	0.0	CE	19.92	1.0	LYS	CE	19.92	1.0	2.58	1.49	1.8	113.13	92.2	-73.07	{'LEU', 'LYS', 'SER', 'ILE', 'VAL'}	{'CYS', 'ASP', 'PRO', 'PHE', 'VAL'}	Close	None	4np9_A_CYS_SG_473_A_LYS_NZ_423.pdb
A	CYS	SG	473	19.73	36.15	1.0	0.0	0.0	A	LYS	NZ	423	20.34	26.88	1.0	0.0	0.0	CE	19.09	1.0	LYS	CE	19.09	1.0	3.01	1.47	1.8	113.25	86.5	-67.92	{'LEU', 'LYS', 'SER', 'ILE', 'VAL'}	{'CYS', 'TYR', 'ASP', 'PRO', 'PHE', 'VAL'}	Not-close	None	4ns0_A_CYS_SG_473_A_LYS_NZ_423.pdb
A	CYS	SG	168	41.66	35.63	1.0	2.28	0.0	A	LYS	NZ	166	54.24	10.15	1.0	72.41	12.03	CE	53.92	1.0	LYS	CE	53.92	1.0	2.15	1.53	1.81	139.59	123.67	158.62	{'ASN', 'LYS', 'MET'}	{'CYS', 'GLY', 'MET'}	Not-close	None	1nvq_A_CYS_SG_168_A_LYS_NZ_166.pdb
A	CYS	SG	148	28.78	46.66	1.0	0.0	0.0	A	LYS	NZ	178	50.48	40.77	1.0	0.0	0.0	CE	36.8	1.0	LYS	CE	36.8	1.0	2.55	1.48	1.81	109.25	133.62	169.0	{'LEU', 'LYS', 'CYS', 'TYR', 'ASP'}	{'CYS', 'LEU', 'TYR'}	Close	None	2nx9_A_CYS_SG_148_A_LYS_NZ_178.pdb
C	CYS	SG	4237	39.88	25.0	1.0	25.46	0.0	C	LYS	NZ	4232	72.62	16.46	1.0	72.69	20.78	CE	68.91	1.0	LYS	CE	68.91	1.0	3.13	1.49	1.86	72.22	113.95	-143.63	{'ILE', 'LYS', 'GLN'}	{'CYS', 'LEU', 'GLY', 'MET'}	Not-close	None	4o2w_C_CYS_SG_4237_C_LYS_NZ_4232.pdb
A	CYS	SG	41	32.15	31.85	1.0	1.21	0.0	A	LYS	NZ	84	37.01	34.52	1.0	12.37	8.75	CE	33.82	1.0	LYS	CE	33.82	1.0	2.87	1.48	1.82	112.09	97.53	60.75	{'LYS', 'HIS', 'ARG', 'ILE', 'TRP'}	{'LEU', 'THR', 'CYS', 'TYR', 'VAL'}	Not-close	None	1o5u_A_CYS_SG_41_A_LYS_NZ_84.pdb
B	CYS	SG	41	33.11	30.98	1.0	0.0	0.0	B	LYS	NZ	84	34.78	31.23	1.0	12.26	9.84	CE	34.33	1.0	LYS	CE	34.33	1.0	2.87	1.49	1.82	112.2	98.88	59.43	{'LYS', 'HIS', 'ARG', 'ILE', 'TRP'}	{'LEU', 'THR', 'CYS', 'TYR', 'VAL'}	Not-close	None	1o5u_B_CYS_SG_41_B_LYS_NZ_84.pdb
A	CYS	SG	36	30.5	32.92	1.0	9.01	9.01	A	LYS	NZ	62	40.12	23.68	1.0	22.45	3.28	CE	38.7	1.0	LYS	CE	38.7	1.0	2.84	1.49	1.83	93.12	154.1	-171.55	{'CYS', 'LYS', 'ALA', 'ARG'}	{'LEU', 'LYS', 'ALA', 'CYS', 'PHE'}	Close	None	3o7w_A_CYS_SG_36_A_LYS_NZ_62.pdb
A	CYS	SG	79	29.75	48.2	1.0	10.29	10.29	A	LYS	NZ	62	35.66	42.61	1.0	43.23	2.19	CE	35.91	1.0	LYS	CE	35.91	1.0	2.48	1.44	1.81	93.9	165.14	91.38	{'LYS', 'VAL'}	{'CYS', 'ASN', 'GLU', 'ILE'}	Not-close	None	2od5_A_CYS_SG_79_A_LYS_NZ_62.pdb
A	CYS	SG	21	48.74	34.38	1.0	6.12	1.29	A	LYS	NZ	26	65.7	24.49	1.0	98.16	18.59	CE	65.6	1.0	LYS	CE	65.6	1.0	2.73	1.47	1.8	92.29	106.29	-97.43	{'LYS', 'GLY', 'HIS', 'PHE'}	{'CYS', 'GLY', 'VAL', 'ASN'}	Not-close	None	2ogr_A_CYS_SG_21_A_LYS_NZ_26.pdb
B	CYS	SG	21	42.99	31.3	1.0	1.21	0.0	B	LYS	NZ	26	60.89	24.19	1.0	107.14	18.59	CE	62.6	1.0	LYS	CE	62.6	1.0	2.72	1.47	1.8	93.11	108.23	-95.91	{'LYS', 'GLY', 'HIS', 'PHE'}	{'CYS', 'GLY', 'VAL', 'ASN'}	Not-close	None	2ogr_B_CYS_SG_21_B_LYS_NZ_26.pdb
A	CYS	SG	80	44.28	56.31	1.0	1.29	1.29	A	LYS	NZ	178	53.55	40.25	1.0	28.48	16.4	CE	44.19	1.0	LYS	CE	44.19	1.0	3.18	1.46	1.83	110.39	102.68	-79.74	{'ILE', 'LYS', 'ALA'}	{'SER', 'CYS', 'GLU', 'PRO', 'ILE'}	Not-close	None	1oiz_A_CYS_SG_80_A_LYS_NZ_178.pdb
A	CYS	SG	47	13.57	17.01	1.0	0.0	0.0	A	LYS	NZ	301	14.05	13.15	1.0	1.21	0.0	CE	15.82	1.0	LYS	CE	15.82	1.0	3.15	1.49	1.81	83.92	109.87	123.07	{'MET', 'LYS', 'ALA', 'GLY'}	{'CYS', 'GLY', 'PRO', 'ASP'}	Not-close	None	4opc_A_CYS_SG_47_A_LYS_NZ_301.pdb
A	CYS	SG	151	16.33	29.31	1.0	0.0	0.0	A	LYS	NZ	174	16.78	48.0	1.0	11.16	8.75	CE	16.28	1.0	LYS	CE	16.28	1.0	2.57	1.48	1.81	122.31	108.26	49.66	{'ILE', 'LYS', 'GLY', 'VAL'}	{'CYS', 'GLN', 'HIS', 'ILE'}	Close	None	7opg_A_CYS_SG_151_A_LYS_NZ_174.pdb
B	CYS	SG	151	17.39	28.65	1.0	1.07	0.0	B	LYS	NZ	174	13.09	55.93	1.0	14.44	12.03	CE	12.62	1.0	LYS	CE	12.62	1.0	2.61	1.5	1.83	119.96	105.97	54.01	{'ILE', 'LYS', 'GLY', 'VAL'}	{'CYS', 'GLN', 'HIS', 'ILE'}	Close	None	7opg_B_CYS_SG_151_B_LYS_NZ_174.pdb
C	CYS	SG	151	17.94	27.54	1.0	0.0	0.0	C	LYS	NZ	174	16.65	44.5	1.0	11.16	8.75	CE	16.31	1.0	LYS	CE	16.31	1.0	2.58	1.49	1.82	121.22	107.82	52.31	{'ILE', 'LYS', 'GLY', 'VAL'}	{'ILE', 'CYS', 'GLN', 'HIS'}	Close	None	7opg_C_CYS_SG_151_C_LYS_NZ_174.pdb
A	CYS	SG	283	34.17	48.59	1.0	18.11	0.0	A	LYS	NZ	346	33.07	29.17	1.0	63.48	1.09	CE	32.05	1.0	LYS	CE	32.05	1.0	2.6	1.49	1.84	101.4	154.15	-85.05	{'LYS', 'ALA', 'ARG'}	{'CYS', 'PRO', 'PHE'}	Close	None	7orf_A_CYS_SG_283_A_LYS_NZ_346.pdb
B	CYS	SG	502	53.0	18.01	1.0	21.49	0.0	B	LYS	NZ	554	50.82	17.89	1.0	29.98	25.15	CE	50.03	1.0	LYS	CE	50.03	1.0	2.96	1.5	1.81	123.95	93.42	132.45	{'ILE', 'LYS', 'GLY', 'ARG'}	{'CYS', 'SER', 'PHE'}	Not-close	None	2ouy_B_CYS_SG_502_B_LYS_NZ_554.pdb
A	CYS	SG	62	50.54	30.08	1.0	19.64	1.29	A	LYS	NZ	69	48.29	46.64	1.0	23.13	8.75	CE	63.8	1.0	LYS	CE	63.8	1.0	2.6	1.47	1.8	96.78	112.91	77.67	{'ILE', 'LYS', 'THR', 'TYR'}	{'CYS', 'GLU'}	Not-close	None	3ov8_A_CYS_SG_62_A_LYS_NZ_69.pdb
A	CYS	SG	283	52.82	54.34	1.0	25.25	0.0	A	LYS	NZ	346	42.61	35.09	1.0	83.31	0.0	CE	42.4	1.0	LYS	CE	42.4	1.0	2.7	1.49	1.82	123.93	132.01	-10.5	{'LYS', 'ALA', 'ARG'}	{'CYS', 'PRO', 'PHE'}	Not-close	None	3oy1_A_CYS_SG_283_A_LYS_NZ_346.pdb
A	CYS	SG	30	29.58	27.07	1.0	33.14	28.31	A	LYS	NZ	57	38.69	22.61	1.0	15.13	5.47	CE	38.31	1.0	LYS	CE	38.31	1.0	2.82	1.47	1.81	101.37	97.09	-42.36	{'LYS', 'ALA', 'THR', 'VAL'}	{'CYS', 'LYS', 'ALA', 'VAL'}	Not-close	None	1p1l_A_CYS_SG_30_A_LYS_NZ_57.pdb
A	CYS	SG	583	38.05	88.53	1.0	2.57	2.57	A	LYS	NZ	565	40.16	85.84	1.0	34.52	16.4	CE	38.46	1.0	LYS	CE	38.46	1.0	2.5	1.49	1.77	109.71	92.34	37.78	{'ILE', 'LYS', 'GLY', 'VAL'}	{'SER', 'CYS', 'TYR', 'GLU', 'TRP'}	Not-close	None	7p58_A_CYS_SG_583_A_LYS_NZ_565.pdb
A	CYS	SG	583	36.23	82.41	1.0	1.29	1.29	A	LYS	NZ	565	42.54	87.32	1.0	33.95	21.87	CE	39.48	1.0	LYS	CE	39.48	1.0	2.61	1.49	1.77	115.95	99.55	-35.23	{'ILE', 'LYS', 'GLY', 'VAL'}	{'CYS', 'TYR', 'TRP', 'GLU'}	Close	None	7p5e_A_CYS_SG_583_A_LYS_NZ_565.pdb
A	CYS	SG	583	43.32	81.93	1.0	0.0	0.0	A	LYS	NZ	565	41.05	52.19	1.0	37.05	15.31	CE	39.21	1.0	LYS	CE	39.21	1.0	2.23	1.51	1.77	129.36	97.48	132.26	{'LYS', 'HIS', 'GLY', 'ILE', 'VAL'}	{'CYS', 'TYR', 'TRP', 'GLU'}	Close	None	7p5f_A_CYS_SG_583_A_LYS_NZ_565.pdb
A	CYS	SG	583	32.08	75.28	1.0	1.29	1.29	A	LYS	NZ	565	35.21	53.52	1.0	14.9	7.66	CE	35.39	1.0	LYS	CE	35.39	1.0	2.63	1.48	1.77	117.54	90.42	-46.28	{'ILE', 'LYS', 'GLY', 'VAL'}	{'CYS', 'TYR', 'TRP', 'GLU'}	Not-close	None	7p5i_A_CYS_SG_583_A_LYS_NZ_565.pdb
A	CYS	SG	583	38.89	94.76	1.0	1.29	1.29	A	LYS	NZ	565	40.53	71.88	1.0	45.34	28.43	CE	37.93	1.0	LYS	CE	37.93	1.0	2.77	1.49	1.78	113.45	93.96	-27.76	{'ILE', 'LYS', 'GLY', 'VAL'}	{'CYS', 'TYR', 'TRP', 'GLU'}	Close	None	7p5k_A_CYS_SG_583_A_LYS_NZ_565.pdb
A	CYS	SG	583	43.27	77.51	1.0	1.29	1.29	A	LYS	NZ	565	49.35	49.47	1.0	38.66	22.97	CE	44.76	1.0	LYS	CE	44.76	1.0	2.75	1.49	1.78	115.52	97.45	-33.37	{'ILE', 'LYS', 'GLY', 'VAL'}	{'CYS', 'TYR', 'TRP', 'GLU'}	Not-close	None	7p5n_A_CYS_SG_583_A_LYS_NZ_565.pdb
A	CYS	SG	583	31.11	79.47	1.0	2.57	2.57	A	LYS	NZ	565	27.84	39.19	1.0	32.51	24.06	CE	26.59	1.0	LYS	CE	26.59	1.0	2.73	1.49	1.78	117.81	95.79	-40.9	{'LYS', 'HIS', 'GLY', 'ILE', 'VAL'}	{'CYS', 'TYR', 'TRP', 'GLU'}	Close	None	7p5p_A_CYS_SG_583_A_LYS_NZ_565.pdb
A	CYS	SG	129	21.14	16.47	1.0	0.0	0.0	A	LYS	NZ	169	27.29	14.63	1.0	1.21	0.0	CE	23.69	1.0	LYS	CE	23.69	1.0	3.15	1.47	1.81	77.64	133.87	123.63	{'LYS', 'SER', 'CYS', 'TYR', 'TRP'}	{'CYS', 'GLY', 'PRO'}	Not-close	None	4p85_A_CYS_SG_129_A_LYS_NZ_169.pdb
B	CYS	SG	129	19.69	22.16	1.0	0.0	0.0	B	LYS	NZ	169	26.52	16.59	1.0	0.0	0.0	CE	21.21	1.0	LYS	CE	21.21	1.0	3.13	1.47	1.81	78.22	134.12	122.35	{'LYS', 'SER', 'CYS', 'TYR', 'TRP'}	{'CYS', 'GLY', 'PRO'}	Not-close	None	4p85_B_CYS_SG_129_B_LYS_NZ_169.pdb
A	CYS	SG	68	20.8	18.32	1.0	1.29	1.29	A	LYS	NZ	74	23.42	23.13	1.0	40.26	7.66	CE	23.5	1.0	LYS	CE	23.5	1.0	2.71	1.47	1.75	98.22	136.83	-121.39	{'LYS', 'THR', 'GLU', 'GLY', 'VAL'}	{'CYS', 'GLY', 'VAL', 'GLU'}	Not-close	None	6pck_A_CYS_SG_68_A_LYS_NZ_74.pdb
D	CYS	SG	54	132.66	39.78	1.0	12.63	9.01	D	LYS	NZ	157	118.8	40.85	1.0	107.68	27.34	CE	99.08	1.0	LYS	CE	99.08	1.0	2.94	1.49	1.82	144.89	123.72	80.01	{'ILE', 'LYS', 'ASP', 'VAL'}	{'CYS', 'GLY', 'SER', 'PHE'}	Not-close	None	7pcj_D_CYS_SG_54_D_LYS_NZ_157.pdb
A	CYS	SG	321	40.88	47.89	1.0	2.49	1.29	A	LYS	NZ	334	51.48	32.99	1.0	23.88	14.22	CE	50.88	1.0	LYS	CE	50.88	1.0	2.68	1.47	1.81	87.84	104.36	134.72	{'LEU', 'LYS', 'PHE', 'GLU'}	{'CYS', 'LYS', 'THR', 'MET'}	Not-close	None	4pfo_A_CYS_SG_321_A_LYS_NZ_334.pdb
B	CYS	SG	287	83.54	38.51	1.0	30.78	7.72	B	LYS	NZ	283	87.9	39.7	1.0	42.15	1.09	CE	87.38	1.0	LYS	CE	87.38	1.0	2.92	1.48	1.81	168.41	148.06	40.64	{'LYS', 'CYS', 'ASP', 'PHE', 'GLN'}	{'CYS', 'GLN', 'VAL'}	Not-close	None	2pgj_B_CYS_SG_287_B_LYS_NZ_283.pdb
C	CYS	SG	141	43.43	28.18	1.0	2.42	0.0	C	LYS	NZ	239	67.87	39.57	1.0	78.5	6.56	CE	61.86	1.0	LYS	CE	61.86	1.0	2.9	1.47	1.8	114.83	118.01	-159.19	{'LEU', 'LYS', 'ALA'}	{'LYS', 'ALA', 'LEU', 'CYS', 'GLU'}	Not-close	None	3phc_C_CYS_SG_141_C_LYS_NZ_239.pdb
B	CYS	SG	240	36.01	31.27	1.0	0.0	0.0	B	LYS	NZ	266	43.2	15.32	1.0	3.62	0.0	CE	41.33	1.0	LYS	CE	41.33	1.0	2.36	1.49	1.81	99.29	170.91	-175.65	{'LYS', 'THR', 'GLU', 'ILE', 'VAL'}	{'CYS', 'ASP', 'VAL', 'ILE'}	Close	None	3ptr_B_CYS_SG_240_B_LYS_NZ_266.pdb
A	CYS	SG	210	59.07	43.24	1.0	32.09	30.88	A	LYS	NZ	207	49.99	48.5	1.0	64.85	1.09	CE	50.3	1.0	LYS	CE	50.3	1.0	3.0	1.48	1.8	92.73	152.21	129.21	{'LYS', 'ARG'}	{'CYS', 'PRO', 'ARG'}	Not-close	None	1puf_A_CYS_SG_210_A_LYS_NZ_207.pdb
A	CYS	SG	240	30.53	30.07	1.0	0.0	0.0	A	LYS	NZ	266	37.97	37.56	1.0	0.0	0.0	CE	35.65	1.0	LYS	CE	35.65	1.0	2.45	1.49	1.81	99.67	96.24	78.41	{'LYS', 'THR', 'GLU', 'ILE', 'VAL'}	{'CYS', 'ASP', 'VAL', 'ILE'}	Not-close	None	3pu3_A_CYS_SG_240_A_LYS_NZ_266.pdb
B	CYS	SG	240	30.04	30.38	1.0	1.29	1.29	B	LYS	NZ	266	33.42	32.12	1.0	1.21	0.0	CE	32.68	1.0	LYS	CE	32.68	1.0	2.69	1.47	1.81	92.02	138.69	-107.38	{'LYS', 'THR', 'GLU', 'ILE', 'VAL'}	{'CYS', 'ASP', 'VAL', 'ILE'}	Not-close	None	3pu3_B_CYS_SG_240_B_LYS_NZ_266.pdb
A	CYS	SG	240	38.94	30.06	1.0	0.0	0.0	A	LYS	NZ	266	42.1	30.49	1.0	0.0	0.0	CE	38.03	1.0	LYS	CE	38.03	1.0	2.61	1.48	1.81	94.58	159.98	-92.61	{'LYS', 'THR', 'GLU', 'ILE', 'VAL'}	{'CYS', 'ASP', 'VAL', 'ILE'}	Close	None	3pua_A_CYS_SG_240_A_LYS_NZ_266.pdb
B	CYS	SG	133	117.43	99.82	1.0	73.29	0.0	B	LYS	NZ	53	143.6	79.78	1.0	82.25	2.19	CE	121.55	1.0	LYS	CE	121.55	1.0	2.92	1.49	1.81	71.24	79.04	-141.71	{'CYS', 'LYS', 'TYR'}	{'CYS', 'PRO'}	Not-close	None	6pwh_B_CYS_SG_133_B_LYS_NZ_53.pdb
A	CYS	SG	106	26.77	34.6	0.9	0.0	0.0	A	LYS	NZ	114	40.19	31.38	1.0	32.26	0.0	CE	37.56	1.0	LYS	CE	37.56	1.0	2.44	1.51	1.8	100.77	166.54	-100.85	{'ILE', 'LYS', 'ARG'}	{'LEU', 'CYS', 'ILE', 'GLY', 'ASN'}	Close	None	2py5_A_CYS_SG_106_A_LYS_NZ_114.pdb
A	CYS	SG	336	34.43	15.06	1.0	9.01	9.01	A	LYS	NZ	351	36.27	13.87	1.0	15.7	0.0	CE	33.76	1.0	LYS	CE	33.76	1.0	2.65	1.5	1.81	88.85	143.09	137.64	{'LYS', 'GLY', 'MET'}	{'LYS', 'ALA', 'CYS', 'ILE', 'VAL'}	Not-close	None	2q0n_A_CYS_SG_336_A_LYS_NZ_351.pdb
A	CYS	SG	62	34.92	31.54	0.8	25.54	24.45	A	LYS	NZ	79	33.41	31.55	1.0	80.93	22.97	CE	45.83	1.0	LYS	CE	45.83	1.0	3.06	1.49	1.77	92.99	138.38	-0.28	{'LYS', 'THR', 'GLU'}	{'CYS', 'LEU', 'PHE', 'TYR'}	Not-close	None	4q63_A_CYS_SG_62_A_LYS_NZ_79.pdb
A	CYS	SG	68	25.25	22.5	1.0	6.43	6.43	A	LYS	NZ	74	30.98	24.27	1.0	45.73	13.12	CE	29.98	1.0	LYS	CE	29.98	1.0	2.76	1.49	1.82	101.34	118.04	-122.75	{'LYS', 'THR', 'GLU', 'GLY', 'VAL'}	{'CYS', 'GLY', 'VAL', 'GLU'}	Not-close	None	2q9p_A_CYS_SG_68_A_LYS_NZ_74.pdb
A	CYS	SG	330	35.21	42.5	1.0	27.02	27.02	A	LYS	NZ	270	32.22	49.07	1.0	9.66	0.0	CE	33.58	1.0	LYS	CE	33.58	1.0	2.12	1.52	1.81	100.06	123.6	121.24	{'LYS', 'SER', 'CYS', 'PRO', 'TRP'}	{'CYS', 'LEU', 'HIS', 'PRO'}	Close	None	3q98_A_CYS_SG_330_A_LYS_NZ_270.pdb
A	CYS	SG	583	42.56	101.11	1.0	0.0	0.0	A	LYS	NZ	565	44.42	87.68	1.0	36.59	19.68	CE	42.09	1.0	LYS	CE	42.09	1.0	2.65	1.49	1.74	109.62	97.19	-27.51	{'ILE', 'LYS', 'GLY', 'VAL'}	{'SER', 'CYS', 'TYR', 'GLU', 'TRP'}	Close	None	6qmc_A_CYS_SG_583_A_LYS_NZ_565.pdb
A	CYS	SG	583	39.16	82.79	1.0	0.0	0.0	A	LYS	NZ	565	45.53	69.46	1.0	14.79	8.75	CE	41.74	1.0	LYS	CE	41.74	1.0	2.79	1.49	1.77	112.72	91.76	-28.26	{'ILE', 'LYS', 'GLY', 'VAL'}	{'CYS', 'TYR', 'TRP', 'GLU'}	Close	None	6qmd_A_CYS_SG_583_A_LYS_NZ_565.pdb
A	CYS	SG	583	32.67	84.67	1.0	2.57	2.57	A	LYS	NZ	565	36.6	19.31	1.0	39.87	22.97	CE	36.87	1.0	LYS	CE	36.87	1.0	2.85	1.49	1.8	113.66	93.1	-28.39	{'LYS', 'HIS', 'GLY', 'ILE', 'VAL'}	{'CYS', 'TYR', 'TRP', 'GLU'}	Not-close	None	6qme_A_CYS_SG_583_A_LYS_NZ_565.pdb
A	CYS	SG	583	39.97	87.36	1.0	1.29	1.29	A	LYS	NZ	565	43.72	78.99	1.0	39.76	24.06	CE	41.08	1.0	LYS	CE	41.08	1.0	2.52	1.49	1.79	117.57	95.77	-21.36	{'LYS', 'HIS', 'GLY', 'ILE', 'VAL'}	{'SER', 'CYS', 'TYR', 'GLU', 'TRP'}	Close	None	6qmj_A_CYS_SG_583_A_LYS_NZ_565.pdb
A	CYS	SG	583	41.11	80.96	1.0	0.0	0.0	A	LYS	NZ	565	40.17	68.07	1.0	19.5	9.84	CE	37.59	1.0	LYS	CE	37.59	1.0	2.83	1.48	1.79	108.01	95.77	-25.84	{'ILE', 'LYS', 'GLY', 'VAL'}	{'SER', 'CYS', 'TYR', 'GLU', 'TRP'}	Not-close	None	6qmk_A_CYS_SG_583_A_LYS_NZ_565.pdb
A	CYS	SG	492	86.55	24.06	1.0	28.58	9.01	A	LYS	NZ	544	67.78	20.05	1.0	16.4	16.4	CE	63.17	1.0	LYS	CE	63.17	1.0	2.82	1.48	1.81	130.25	58.86	-117.17	{'LEU', 'LYS', 'GLY', 'ARG', 'ILE'}	{'CYS', 'SER', 'PHE'}	Not-close	None	3qpo_A_CYS_SG_492_A_LYS_NZ_544.pdb
A	CYS	SG	154	21.47	16.65	1.0	34.97	20.59	A	LYS	NZ	158	32.47	15.91	1.0	25.04	12.03	CE	30.17	1.0	LYS	CE	30.17	1.0	3.02	1.48	1.81	146.17	121.56	-100.94	{'LYS', 'ALA', 'TYR', 'GLN', 'VAL'}	{'CYS', 'LEU', 'GLN'}	Not-close	None	5qpo_A_CYS_SG_154_A_LYS_NZ_158.pdb
A	CYS	SG	170	49.04	26.66	1.0	58.58	25.74	A	LYS	NZ	259	23.38	19.72	1.0	0.0	0.0	CE	22.4	1.0	LYS	CE	22.4	1.0	3.01	1.46	1.82	113.7	113.91	100.1	{'LYS', 'ALA', 'SER', 'GLU'}	{'CYS', 'GLY', 'ASP'}	Not-close	None	4qu5_A_CYS_SG_170_A_LYS_NZ_259.pdb
A	CYS	SG	170	46.76	13.34	1.0	31.93	28.31	A	LYS	NZ	259	40.07	10.14	1.0	1.09	1.09	CE	39.41	1.0	LYS	CE	39.41	1.0	3.11	1.49	1.77	120.99	120.84	90.93	{'LYS', 'ALA', 'GLU'}	{'CYS', 'GLY', 'HIS', 'ASP'}	Not-close	None	4qud_A_CYS_SG_170_A_LYS_NZ_259.pdb
A	CYS	SG	337	15.48	15.38	1.0	2.14	0.0	A	LYS	NZ	295	43.35	37.13	1.0	15.7	0.0	CE	32.67	1.0	LYS	CE	32.67	1.0	3.0	1.47	1.81	117.68	165.88	21.96	{'LYS', 'PRO'}	{'CYS', 'ALA', 'GLY'}	Not-close	None	6qu6_A_CYS_SG_337_A_LYS_NZ_295.pdb
A	CYS	SG	337	21.07	21.07	1.0	4.29	0.0	A	LYS	NZ	295	35.05	41.42	1.0	16.91	0.0	CE	28.09	1.0	LYS	CE	28.09	1.0	2.73	1.5	1.83	117.64	157.91	69.78	{'LYS', 'PRO'}	{'CYS', 'ALA', 'GLY'}	Close	None	6qu8_A_CYS_SG_337_A_LYS_NZ_295.pdb
A	CYS	SG	39	38.51	28.94	1.0	1.29	1.29	B	LYS	NZ	234	50.7	35.54	1.0	65.66	4.37	CE	49.36	1.0	LYS	CE	49.36	1.0	2.43	1.49	1.81	136.8	115.34	132.27	{'LYS', 'GLU'}	{'CYS', 'PRO', 'VAL'}	Not-close	None	3qvk_A_CYS_SG_39_B_LYS_NZ_234.pdb
A	CYS	SG	39	28.18	16.73	1.0	1.29	1.29	B	LYS	NZ	234	42.24	23.96	1.0	33.52	0.0	CE	43.63	1.0	LYS	CE	43.63	1.0	2.52	1.48	1.83	136.42	114.36	138.05	{'LYS', 'GLU'}	{'CYS', 'PRO', 'VAL'}	Not-close	None	3qvl_A_CYS_SG_39_B_LYS_NZ_234.pdb
A	CYS	SG	286	40.93	37.93	1.0	33.9	0.0	A	LYS	NZ	233	52.07	42.57	1.0	71.27	22.97	CE	51.77	1.0	LYS	CE	51.77	1.0	2.61	1.49	1.81	109.13	109.22	-137.18	{'CYS', 'LYS', 'VAL', 'ILE'}	{'CYS', 'GLY', 'HIS'}	Close	None	3qwl_A_CYS_SG_286_A_LYS_NZ_233.pdb
A	CYS	SG	205	49.86	46.93	1.0	18.02	18.02	A	LYS	NZ	163	51.93	24.47	1.0	50.81	33.9	CE	51.89	1.0	LYS	CE	51.89	1.0	3.05	1.49	1.82	108.82	92.22	28.47	{'ILE', 'LYS', 'GLY'}	{'LYS', 'SER', 'CYS', 'TYR', 'PHE'}	Not-close	None	6qw1_A_CYS_SG_205_A_LYS_NZ_163.pdb
B	CYS	SG	153	33.82	33.37	1.0	3.62	0.0	B	LYS	NZ	161	42.92	21.02	1.0	89.04	14.22	CE	38.61	1.0	LYS	CE	38.61	1.0	3.02	1.49	1.81	92.98	94.02	-136.35	{'ASN', 'LYS'}	{'ALA', 'CYS', 'ASP', 'GLY', 'PHE'}	Not-close	None	2qyo_B_CYS_SG_153_B_LYS_NZ_161.pdb
A	CYS	SG	80	25.18	19.39	1.0	0.0	0.0	A	LYS	NZ	178	26.2	30.2	1.0	2.19	2.19	CE	25.01	1.0	LYS	CE	25.01	1.0	1.85	1.44	1.82	106.65	114.77	-58.84	{'ILE', 'LYS', 'ALA', 'CYS'}	{'SER', 'CYS', 'GLU', 'PRO', 'ILE'}	Close	None	1r5l_A_CYS_SG_80_A_LYS_NZ_178.pdb
A	CYS	SG	22	51.97	43.2	1.0	0.0	0.0	A	LYS	NZ	61	54.6	38.08	1.0	15.18	1.09	CE	51.13	1.0	LYS	CE	51.13	1.0	2.68	1.48	1.79	88.66	105.64	-133.82	{'LYS', 'SER', 'ARG'}	{'CYS', 'THR', 'GLY'}	Not-close	None	7rc1_A_CYS_SG_22_A_LYS_NZ_61.pdb
G	CYS	SG	263	53.32	9.82	1.0	0.0	0.0	G	LYS	NZ	239	55.4	21.15	1.0	0.0	0.0	CE	47.05	1.0	LYS	CE	47.05	1.0	2.9	1.46	1.8	64.74	147.69	-140.43	{'LEU', 'LYS', 'CYS', 'MET', 'GLU', 'GLN'}	{'CYS', 'LEU', 'ASP'}	Not-close	None	2rdx_G_CYS_SG_263_G_LYS_NZ_239.pdb
A	CYS	SG	156	36.83	37.6	1.0	16.1	6.43	A	LYS	NZ	102	65.16	33.46	1.0	79.5	25.15	CE	58.35	1.0	LYS	CE	58.35	1.0	3.16	1.49	1.8	114.21	128.05	146.39	{'TYR', 'LYS', 'SER', 'PHE'}	{'CYS', 'TYR', 'ASP', 'ILE', 'VAL'}	Not-close	None	5rgw_A_CYS_SG_156_A_LYS_NZ_102.pdb
A	CYS	SG	114	31.36	26.53	1.0	46.13	6.43	A	LYS	NZ	296	34.13	55.32	1.0	19.03	13.12	CE	32.65	1.0	LYS	CE	32.65	1.0	3.12	1.49	1.83	145.84	117.46	169.24	{'LYS', 'GLY', 'THR', 'PRO'}	{'CYS', 'GLY', 'ALA', 'PRO'}	Not-close	None	4rl1_A_CYS_SG_114_A_LYS_NZ_296.pdb
A	CYS	SG	27	110.56	27.12	1.0	0.0	0.0	A	LYS	NZ	94	113.69	26.91	1.0	53.05	0.0	CE	116.01	1.0	LYS	CE	116.01	1.0	2.74	1.52	2.14	68.85	88.22	-125.1	{'LYS', 'CYS', 'TYR', 'PHE', 'ASN', 'VAL'}	{'CYS', 'LYS', 'GLN'}	Not-close	None	5rob_A_CYS_SG_27_A_LYS_NZ_94.pdb
A	CYS	SG	111	13.51	17.11	1.0	2.42	0.0	A	LYS	NZ	122	14.31	10.38	1.0	19.05	14.22	CE	13.17	1.0	LYS	CE	13.17	1.0	2.92	1.49	1.8	80.52	95.83	117.51	{'ILE', 'LYS', 'ALA', 'CYS'}	{'ALA', 'THR', 'CYS', 'GLY', 'PRO'}	Not-close	None	3rq4_A_CYS_SG_111_A_LYS_NZ_122.pdb
A	CYS	SG	22	59.9	46.03	1.0	0.0	0.0	A	LYS	NZ	61	59.22	41.86	1.0	15.02	1.09	CE	49.54	1.0	LYS	CE	49.54	1.0	2.72	1.49	1.78	132.74	93.22	-96.86	{'LEU', 'LYS', 'SER', 'ARG'}	{'CYS', 'THR', 'GLY'}	Not-close	None	7rvm_A_CYS_SG_22_A_LYS_NZ_61.pdb
B	CYS	SG	22	62.13	40.88	1.0	1.29	1.29	B	LYS	NZ	61	63.98	46.27	1.0	17.82	13.12	CE	47.47	1.0	LYS	CE	47.47	1.0	3.17	1.49	1.8	137.72	68.29	-121.5	{'LYS', 'SER', 'ARG'}	{'CYS', 'THR', 'GLY'}	Close	None	7rvp_B_CYS_SG_22_B_LYS_NZ_61.pdb
A	CYS	SG	22	54.77	27.62	1.0	0.0	0.0	A	LYS	NZ	61	45.24	23.12	1.0	16.57	4.37	CE	39.91	1.0	LYS	CE	39.91	1.0	2.52	1.49	1.81	140.74	93.98	-129.52	{'LEU', 'LYS', 'SER', 'ARG'}	{'CYS', 'THR', 'GLY'}	Not-close	None	7rvw_A_CYS_SG_22_A_LYS_NZ_61.pdb
A	CYS	SG	22	57.59	61.19	1.0	0.0	0.0	A	LYS	NZ	61	57.0	36.63	1.0	19.08	2.19	CE	50.74	1.0	LYS	CE	50.74	1.0	2.59	1.47	1.79	122.34	126.63	-142.94	{'LYS', 'SER', 'ARG'}	{'CYS', 'THR', 'GLY'}	Not-close	None	7rvx_A_CYS_SG_22_A_LYS_NZ_61.pdb
B	CYS	SG	22	55.88	67.13	1.0	1.29	1.29	B	LYS	NZ	61	61.63	38.77	1.0	15.75	3.28	CE	57.6	1.0	LYS	CE	57.6	1.0	2.6	1.47	1.79	122.36	126.72	-142.52	{'LYS', 'SER', 'ARG'}	{'CYS', 'THR', 'GLY'}	Not-close	None	7rvx_B_CYS_SG_22_B_LYS_NZ_61.pdb
A	CYS	SG	22	43.99	22.22	1.0	1.29	1.29	A	LYS	NZ	61	31.86	19.86	1.0	12.56	4.37	CE	30.41	1.0	LYS	CE	30.41	1.0	2.59	1.49	1.81	141.54	96.49	-147.07	{'LEU', 'LYS', 'SER', 'ARG'}	{'CYS', 'THR', 'GLY'}	Not-close	None	7rvy_A_CYS_SG_22_A_LYS_NZ_61.pdb
A	CYS	SG	156	23.56	22.22	1.0	7.48	3.86	A	LYS	NZ	102	31.33	19.86	1.0	75.46	17.5	CE	28.43	1.0	LYS	CE	28.43	1.0	3.17	1.52	1.82	96.27	110.95	157.75	{'TYR', 'LYS', 'SER', 'PHE'}	{'CYS', 'TYR', 'ASP', 'ILE', 'VAL'}	Not-close	None	7rvy_A_CYS_SG_156_A_LYS_NZ_102.pdb
A	CYS	SG	22	60.07	27.98	1.0	4.5	1.29	A	LYS	NZ	61	53.85	26.49	1.0	43.41	26.25	CE	45.67	1.0	LYS	CE	45.67	1.0	2.77	1.49	1.82	137.4	94.64	-119.25	{'LYS', 'SER', 'ARG'}	{'CYS', 'THR', 'GLY'}	Not-close	None	7rw0_A_CYS_SG_22_A_LYS_NZ_61.pdb
A	CYS	SG	177	21.49	21.35	1.0	1.07	0.0	A	LYS	NZ	65	26.16	24.36	1.0	67.17	12.03	CE	24.84	1.0	LYS	CE	24.84	1.0	2.75	1.48	1.79	90.12	87.91	101.24	{'CYS', 'LYS', 'MSE', 'GLU'}	{'CYS', 'LEU', 'GLU'}	Not-close	None	7rzl_A_CYS_SG_177_A_LYS_NZ_65.pdb
A	CYS	SG	396	22.56	32.28	1.0	4.83	0.0	A	LYS	NZ	487	36.19	19.02	1.0	17.89	2.19	CE	34.85	1.0	LYS	CE	34.85	1.0	3.08	1.47	1.84	77.9	97.01	-125.72	{'LEU', 'LYS', 'ALA', 'GLU', 'PHE'}	{'CYS', 'GLY', 'PHE', 'GLU'}	Not-close	None	4s15_A_CYS_SG_396_A_LYS_NZ_487.pdb
A	CYS	SG	177	54.54	55.53	1.0	2.42	0.0	A	LYS	NZ	65	86.04	30.5	1.0	97.5	18.59	CE	84.9	1.0	LYS	CE	84.9	1.0	3.15	1.5	1.81	89.49	116.94	-167.81	{'LYS', 'MSE', 'GLU'}	{'CYS', 'LEU', 'GLU'}	Not-close	None	7s1a_A_CYS_SG_177_A_LYS_NZ_65.pdb
A	CYS	SG	22	54.24	33.56	1.0	1.29	1.29	A	LYS	NZ	61	45.16	31.99	1.0	13.06	3.28	CE	40.81	1.0	LYS	CE	40.81	1.0	2.72	1.49	1.82	128.06	87.3	-129.74	{'LEU', 'LYS', 'SER', 'ARG'}	{'CYS', 'THR', 'GLY'}	Not-close	None	7s6y_A_CYS_SG_22_A_LYS_NZ_61.pdb
A	CYS	SG	156	35.8	33.56	1.0	11.19	5.15	A	LYS	NZ	102	81.31	31.99	1.0	65.05	13.12	CE	60.53	1.0	LYS	CE	60.53	1.0	3.06	1.5	1.79	99.49	129.7	-177.63	{'TYR', 'LYS', 'SER', 'PHE'}	{'CYS', 'TYR', 'ASP', 'ILE', 'VAL'}	Not-close	None	7s6y_A_CYS_SG_156_A_LYS_NZ_102.pdb
A	CYS	SG	22	48.43	31.19	1.0	1.29	1.29	A	LYS	NZ	61	41.16	27.87	1.0	15.36	4.37	CE	38.24	1.0	LYS	CE	38.24	1.0	2.78	1.51	1.82	126.89	82.75	-118.25	{'LEU', 'LYS', 'SER', 'ARG'}	{'CYS', 'THR', 'GLY'}	Not-close	None	7s6z_A_CYS_SG_22_A_LYS_NZ_61.pdb
A	CYS	SG	22	50.48	35.5	1.0	0.0	0.0	A	LYS	NZ	61	46.66	31.7	1.0	14.4	3.28	CE	40.86	1.0	LYS	CE	40.86	1.0	2.66	1.49	1.81	131.73	92.06	-120.97	{'LEU', 'LYS', 'SER', 'ARG'}	{'CYS', 'THR', 'GLY'}	Not-close	None	7s71_A_CYS_SG_22_A_LYS_NZ_61.pdb
A	CYS	SG	22	45.13	31.65	1.0	0.0	0.0	A	LYS	NZ	61	45.25	24.38	1.0	19.88	2.19	CE	39.32	1.0	LYS	CE	39.32	1.0	2.84	1.49	1.83	126.58	94.25	-118.61	{'LEU', 'LYS', 'SER', 'ARG'}	{'CYS', 'THR', 'GLY'}	Not-close	None	7s73_A_CYS_SG_22_A_LYS_NZ_61.pdb
A	CYS	SG	156	29.07	31.65	1.0	4.91	1.29	A	LYS	NZ	102	64.89	24.38	1.0	50.15	5.47	CE	51.36	1.0	LYS	CE	51.36	1.0	2.97	1.5	1.82	103.51	131.31	164.12	{'TYR', 'LYS', 'SER', 'PHE'}	{'CYS', 'TYR', 'ASP', 'ILE', 'VAL'}	Close	None	7s73_A_CYS_SG_156_A_LYS_NZ_102.pdb
A	CYS	SG	22	48.62	40.7	1.0	1.07	0.0	A	LYS	NZ	61	41.99	33.65	1.0	18.44	4.37	CE	40.11	1.0	LYS	CE	40.11	1.0	3.03	1.48	1.81	134.33	89.89	-121.4	{'LEU', 'LYS', 'SER', 'ARG'}	{'CYS', 'THR', 'GLY'}	Not-close	None	7s74_A_CYS_SG_22_A_LYS_NZ_61.pdb
A	CYS	SG	156	32.05	40.7	1.0	6.04	0.0	A	LYS	NZ	102	31.53	33.65	1.0	55.62	10.94	CE	30.35	1.0	LYS	CE	30.35	1.0	3.08	1.48	1.79	92.86	117.66	172.19	{'TYR', 'LYS', 'SER', 'PHE'}	{'CYS', 'TYR', 'ASP', 'ILE', 'VAL'}	Not-close	None	7s74_A_CYS_SG_156_A_LYS_NZ_102.pdb
B	CYS	SG	22	46.79	36.69	1.0	1.29	1.29	B	LYS	NZ	61	38.23	30.49	1.0	13.1	5.47	CE	37.86	1.0	LYS	CE	37.86	1.0	2.99	1.5	1.82	122.74	91.49	-139.03	{'LEU', 'LYS', 'SER', 'ARG'}	{'CYS', 'THR', 'GLY'}	Not-close	None	7s74_B_CYS_SG_22_B_LYS_NZ_61.pdb
A	CYS	SG	154	19.75	18.36	1.0	41.32	25.74	A	LYS	NZ	158	31.76	15.27	1.0	81.96	6.56	CE	28.16	1.0	LYS	CE	28.16	1.0	2.3	1.49	1.81	138.09	176.45	95.36	{'LYS', 'ALA', 'TYR', 'GLN', 'VAL'}	{'CYS', 'LEU', 'LYS'}	Not-close	None	6sdn_A_CYS_SG_154_A_LYS_NZ_158.pdb
A	CYS	SG	154	31.17	30.88	1.0	50.25	33.46	A	LYS	NZ	158	52.85	25.12	1.0	105.66	10.94	CE	48.4	1.0	LYS	CE	48.4	1.0	2.34	1.49	1.82	144.54	175.05	-107.59	{'LYS', 'ALA', 'TYR', 'GLN', 'VAL'}	{'CYS', 'LEU', 'LYS', 'GLN'}	Not-close	None	6sdo_A_CYS_SG_154_A_LYS_NZ_158.pdb
A	CYS	SG	154	22.92	21.89	1.0	55.4	38.6	A	LYS	NZ	158	50.53	18.69	1.0	90.19	8.75	CE	34.87	1.0	LYS	CE	34.87	1.0	2.6	1.49	1.81	119.82	160.96	-24.28	{'LYS', 'ALA', 'TYR', 'GLN', 'VAL'}	{'CYS', 'LEU', 'LYS'}	Close	None	6sdp_A_CYS_SG_154_A_LYS_NZ_158.pdb
A	CYS	SG	154	28.98	23.93	1.0	48.61	30.88	A	LYS	NZ	158	40.53	22.66	1.0	96.98	13.12	CE	38.27	1.0	LYS	CE	38.27	1.0	2.55	1.51	1.82	156.15	139.39	-73.0	{'LYS', 'ALA', 'TYR', 'GLN', 'VAL'}	{'CYS', 'LEU', 'LYS', 'GLN'}	Not-close	None	6sdq_A_CYS_SG_154_A_LYS_NZ_158.pdb
A	CYS	SG	154	28.18	24.56	1.0	32.55	20.59	A	LYS	NZ	158	43.52	18.48	1.0	96.34	7.66	CE	37.18	1.0	LYS	CE	37.18	1.0	2.29	1.48	1.8	139.21	167.4	-88.7	{'LYS', 'ALA', 'TYR', 'GLN', 'VAL'}	{'CYS', 'LEU', 'GLN'}	Not-close	None	6se2_A_CYS_SG_154_A_LYS_NZ_158.pdb
B	CYS	SG	268	45.97	42.95	1.0	40.45	29.6	B	LYS	NZ	265	56.17	31.65	1.0	54.3	12.03	CE	50.93	1.0	LYS	CE	50.93	1.0	2.52	1.5	1.81	118.9	105.84	106.12	{'ILE', 'LYS', 'ALA', 'CYS'}	{'CYS', 'ILE', 'ASN'}	Not-close	None	7sec_B_CYS_SG_268_B_LYS_NZ_265.pdb
B	CYS	SG	156	36.26	33.16	1.0	22.37	10.29	B	LYS	NZ	102	76.25	16.86	1.0	40.44	17.5	CE	64.79	1.0	LYS	CE	64.79	1.0	2.99	1.49	1.82	111.11	132.31	178.77	{'TYR', 'LYS', 'SER', 'PHE'}	{'CYS', 'TYR', 'ASP', 'ILE', 'VAL'}	Not-close	None	7sgh_B_CYS_SG_156_B_LYS_NZ_102.pdb
B	CYS	SG	69	31.51	18.31	1.0	1.21	0.0	B	LYS	NZ	133	47.35	15.87	1.0	27.16	17.5	CE	41.47	1.0	LYS	CE	41.47	1.0	3.19	1.49	1.81	88.27	89.4	114.05	{'ILE', 'LYS', 'HIS'}	{'CYS', 'THR', 'ARG'}	Not-close	None	7siu_B_CYS_SG_69_B_LYS_NZ_133.pdb
A	CYS	SG	98	17.97	19.64	1.0	0.0	0.0	A	LYS	NZ	38	19.14	12.89	1.0	0.0	0.0	CE	16.93	1.0	LYS	CE	16.93	1.0	2.71	1.46	1.83	109.21	97.05	-117.21	{'LYS', 'ALA', 'THR', 'CYS', 'ILE'}	{'CYS', 'ASP', 'ALA', 'GLY'}	Not-close	None	1skf_A_CYS_SG_98_A_LYS_NZ_38.pdb
B	CYS	SG	22	41.87	34.53	1.0	3.21	0.0	B	LYS	NZ	61	47.14	37.7	1.0	10.05	0.0	CE	47.84	1.0	LYS	CE	47.84	1.0	2.28	1.49	1.76	96.94	144.45	154.55	{'LEU', 'LYS', 'SER', 'ARG'}	{'CYS', 'THR', 'GLY'}	Close	None	3snd_B_CYS_SG_22_B_LYS_NZ_61.pdb
A	CYS	SG	478	15.2	19.7	1.0	0.0	0.0	A	LYS	NZ	542	14.8	8.09	1.0	1.21	0.0	CE	14.3	1.0	LYS	CE	14.3	1.0	3.18	1.47	1.82	89.97	162.4	119.16	{'LEU', 'TYR', 'LYS', 'ARG'}	{'CYS', 'ALA', 'ASP', 'ARG'}	Not-close	None	3sx1_A_CYS_SG_478_A_LYS_NZ_542.pdb
B	CYS	SG	478	15.99	34.11	1.0	0.0	0.0	B	LYS	NZ	542	14.23	8.04	1.0	2.42	0.0	CE	13.8	1.0	LYS	CE	13.8	1.0	3.16	1.46	1.84	89.66	162.39	118.49	{'LEU', 'TYR', 'LYS', 'ARG'}	{'CYS', 'ALA', 'ASP', 'ARG'}	Not-close	None	3sx1_B_CYS_SG_478_B_LYS_NZ_542.pdb
C	CYS	SG	478	15.95	14.78	1.0	0.0	0.0	C	LYS	NZ	542	13.16	7.58	1.0	0.0	0.0	CE	13.01	1.0	LYS	CE	13.01	1.0	3.16	1.47	1.81	90.05	162.64	119.27	{'LEU', 'LYS', 'ARG', 'TYR'}	{'CYS', 'ALA', 'ASP', 'ARG'}	Not-close	None	3sx1_C_CYS_SG_478_C_LYS_NZ_542.pdb
A	CYS	SG	22	47.27	23.68	1.0	0.0	0.0	A	LYS	NZ	61	45.74	20.11	1.0	5.63	0.0	CE	39.65	1.0	LYS	CE	39.65	1.0	2.28	1.49	1.78	158.68	154.08	-128.26	{'LYS', 'SER', 'ARG'}	{'CYS', 'THR', 'GLY'}	Not-close	None	3szn_A_CYS_SG_22_A_LYS_NZ_61.pdb
A	CYS	SG	156	33.42	23.68	1.0	0.0	0.0	A	LYS	NZ	102	56.89	20.11	1.0	14.49	0.0	CE	50.01	1.0	LYS	CE	50.01	1.0	2.66	1.5	1.82	109.28	146.37	-171.33	{'TYR', 'LYS', 'SER', 'PHE'}	{'CYS', 'TYR', 'ASP', 'ILE', 'VAL'}	Not-close	None	3szn_A_CYS_SG_156_A_LYS_NZ_102.pdb
A	CYS	SG	54	8.72	64.44	1.0	0.0	0.0	A	LYS	NZ	132	8.8	22.59	1.0	0.0	0.0	CE	8.64	1.0	LYS	CE	8.64	1.0	2.68	1.51	1.79	92.1	105.63	120.04	{'LYS', 'LEU', 'THR', 'CYS', 'ILE'}	{'CYS', 'TYR', 'LEU', 'VAL'}	Not-close	None	6t3x_A_CYS_SG_54_A_LYS_NZ_132.pdb
C	CYS	SG	54	34.42	100.48	1.0	1.29	1.29	C	LYS	NZ	132	40.39	37.18	1.0	4.72	1.09	CE	41.61	1.0	LYS	CE	41.61	1.0	2.67	1.49	1.8	93.0	108.81	119.94	{'LYS', 'LEU', 'THR', 'CYS', 'ILE'}	{'CYS', 'TYR', 'LEU', 'VAL'}	Not-close	None	6t3x_C_CYS_SG_54_C_LYS_NZ_132.pdb
A	CYS	SG	156	41.96	66.15	1.0	3.7	1.29	A	LYS	NZ	102	47.0	63.06	1.0	73.85	9.84	CE	45.04	1.0	LYS	CE	45.04	1.0	2.49	1.48	1.81	108.48	127.28	-145.04	{'TYR', 'LYS', 'SER', 'PHE'}	{'CYS', 'TYR', 'ASP', 'ILE', 'VAL'}	Not-close	None	7t42_A_CYS_SG_156_A_LYS_NZ_102.pdb
B	CYS	SG	22	28.89	54.5	1.0	12.47	0.0	B	LYS	NZ	61	38.33	18.46	1.0	32.79	10.94	CE	36.05	1.0	LYS	CE	36.05	1.0	2.64	1.47	1.78	91.46	114.6	-121.66	{'LYS', 'SER', 'ARG'}	{'CYS', 'THR', 'GLY'}	Not-close	None	7t42_B_CYS_SG_22_B_LYS_NZ_61.pdb
B	CYS	SG	156	32.5	54.5	1.0	17.38	7.72	B	LYS	NZ	102	44.31	18.46	1.0	77.58	8.75	CE	40.97	1.0	LYS	CE	40.97	1.0	2.59	1.51	1.81	106.68	145.7	174.84	{'TYR', 'LYS', 'SER', 'PHE'}	{'CYS', 'TYR', 'ASP', 'ILE', 'VAL'}	Not-close	None	7t42_B_CYS_SG_156_B_LYS_NZ_102.pdb
B	CYS	SG	22	28.83	50.67	1.0	12.47	0.0	B	LYS	NZ	61	44.36	21.86	1.0	13.31	2.19	CE	38.51	1.0	LYS	CE	38.51	1.0	2.61	1.48	1.78	89.6	118.33	-121.11	{'LYS', 'SER', 'ARG'}	{'CYS', 'THR', 'GLY'}	Not-close	None	7t43_B_CYS_SG_22_B_LYS_NZ_61.pdb
B	CYS	SG	22	27.28	56.86	1.0	0.0	0.0	B	LYS	NZ	61	42.35	37.37	1.0	29.92	7.66	CE	38.57	1.0	LYS	CE	38.57	1.0	2.61	1.46	1.75	90.72	123.27	-109.58	{'LYS', 'SER', 'ARG'}	{'CYS', 'THR', 'GLY'}	Not-close	None	7t44_B_CYS_SG_22_B_LYS_NZ_61.pdb
B	CYS	SG	22	34.01	60.59	1.0	0.0	0.0	B	LYS	NZ	61	54.29	50.91	1.0	21.81	4.37	CE	48.58	1.0	LYS	CE	48.58	1.0	2.71	1.48	1.79	85.22	114.13	-114.26	{'CYS', 'LYS', 'SER', 'ARG'}	{'CYS', 'THR', 'GLY'}	Not-close	None	7t49_B_CYS_SG_22_B_LYS_NZ_61.pdb
A	CYS	SG	22	68.72	69.47	1.0	3.21	0.0	A	LYS	NZ	61	56.3	28.18	1.0	15.25	5.47	CE	52.69	1.0	LYS	CE	52.69	1.0	2.67	1.5	1.81	121.34	85.71	-130.89	{'LEU', 'LYS', 'SER', 'ARG'}	{'CYS', 'THR', 'GLY'}	Not-close	None	7t4a_A_CYS_SG_22_A_LYS_NZ_61.pdb
A	CYS	SG	156	51.21	69.47	1.0	8.77	5.15	A	LYS	NZ	102	65.9	28.18	1.0	79.54	13.12	CE	61.66	1.0	LYS	CE	61.66	1.0	2.8	1.49	1.82	110.84	136.98	-155.62	{'TYR', 'LYS', 'SER', 'PHE'}	{'CYS', 'TYR', 'ASP', 'ILE', 'VAL'}	Not-close	None	7t4a_A_CYS_SG_156_A_LYS_NZ_102.pdb
B	CYS	SG	22	37.94	72.22	1.0	5.36	0.0	B	LYS	NZ	61	46.89	59.49	1.0	15.11	4.37	CE	45.26	1.0	LYS	CE	45.26	1.0	2.66	1.49	1.8	92.48	117.91	-130.98	{'LYS', 'SER', 'ARG'}	{'CYS', 'THR', 'GLY'}	Not-close	None	7t4a_B_CYS_SG_22_B_LYS_NZ_61.pdb
B	CYS	SG	156	42.87	72.22	1.0	3.78	2.57	B	LYS	NZ	102	64.57	59.49	1.0	63.66	3.28	CE	60.78	1.0	LYS	CE	60.78	1.0	2.81	1.51	1.83	109.9	128.08	-152.88	{'TYR', 'LYS', 'SER', 'PHE'}	{'CYS', 'TYR', 'ASP', 'ILE', 'VAL'}	Not-close	None	7t4a_B_CYS_SG_156_B_LYS_NZ_102.pdb
A	CYS	SG	22	41.36	31.85	1.0	1.07	0.0	A	LYS	NZ	61	38.19	30.68	1.0	12.17	5.47	CE	33.38	1.0	LYS	CE	33.38	1.0	2.79	1.49	1.8	138.88	89.04	-119.95	{'LEU', 'LYS', 'SER', 'ARG'}	{'CYS', 'THR', 'GLY'}	Not-close	None	7te0_A_CYS_SG_22_A_LYS_NZ_61.pdb
A	CYS	SG	156	39.02	27.21	1.0	1.29	1.29	A	LYS	NZ	102	59.78	23.56	1.0	69.7	3.28	CE	54.84	1.0	LYS	CE	54.84	1.0	2.77	1.5	1.8	108.75	143.38	-165.65	{'TYR', 'LYS', 'SER', 'PHE'}	{'CYS', 'TYR', 'ASP', 'ILE', 'VAL'}	Not-close	None	3tit_A_CYS_SG_156_A_LYS_NZ_102.pdb
B	CYS	SG	22	39.88	73.33	1.0	1.21	0.0	B	LYS	NZ	61	41.64	22.54	1.0	29.99	4.37	CE	43.31	1.0	LYS	CE	43.31	1.0	2.4	1.49	1.8	96.46	110.58	-102.4	{'CYS', 'LYS', 'SER', 'ARG'}	{'CYS', 'THR', 'GLY'}	Close	None	7tq3_B_CYS_SG_22_B_LYS_NZ_61.pdb
B	CYS	SG	22	33.74	62.85	1.0	0.0	0.0	B	LYS	NZ	61	64.36	48.29	1.0	17.91	4.37	CE	39.85	1.0	LYS	CE	39.85	1.0	2.86	1.47	1.78	89.37	102.13	-120.17	{'LYS', 'SER', 'ARG'}	{'CYS', 'THR', 'GLY'}	Not-close	None	7tq5_B_CYS_SG_22_B_LYS_NZ_61.pdb
B	CYS	SG	171	29.48	16.96	1.0	22.12	12.87	B	LYS	NZ	143	44.72	13.82	1.0	55.34	25.15	CE	39.03	1.0	LYS	CE	39.03	1.0	3.07	1.48	1.8	89.33	95.91	-114.22	{'LYS', 'ALA', 'VAL', 'GLU'}	{'CYS', 'LYS', 'GLY', 'ILE'}	Not-close	None	3ttn_B_CYS_SG_171_B_LYS_NZ_143.pdb
A	CYS	SG	22	65.75	33.88	1.0	1.29	1.29	A	LYS	NZ	61	59.41	33.32	1.0	23.91	2.19	CE	49.42	1.0	LYS	CE	49.42	1.0	2.77	1.48	1.81	136.55	102.24	-148.82	{'LEU', 'LYS', 'SER', 'ARG'}	{'CYS', 'THR', 'GLY'}	Not-close	None	7tuu_A_CYS_SG_22_A_LYS_NZ_61.pdb
A	CYS	SG	22	67.04	53.8	1.0	7.64	0.0	A	LYS	NZ	61	63.78	47.37	1.0	30.76	17.5	CE	54.71	1.0	LYS	CE	54.71	1.0	2.53	1.48	1.79	131.27	110.27	-156.61	{'LEU', 'LYS', 'SER', 'ARG'}	{'CYS', 'THR', 'GLY'}	Not-close	None	7tvs_A_CYS_SG_22_A_LYS_NZ_61.pdb
A	CYS	SG	156	42.72	53.8	1.0	7.48	3.86	A	LYS	NZ	102	74.7	47.37	1.0	83.74	7.66	CE	62.23	1.0	LYS	CE	62.23	1.0	2.9	1.5	1.81	110.84	135.05	-174.89	{'TYR', 'LYS', 'SER', 'PHE'}	{'CYS', 'TYR', 'ASP', 'ILE', 'VAL'}	Not-close	None	7tvs_A_CYS_SG_156_A_LYS_NZ_102.pdb
D	CYS	SG	372	29.75	23.2	1.0	0.0	0.0	D	LYS	NZ	1603	43.61	35.04	1.0	17.16	0.0	CE	41.02	1.0	LYS	CE	41.02	1.0	2.88	1.47	1.84	92.09	154.76	-129.9	{'LYS'}	{'CYS', 'LEU', 'GLU'}	Not-close	None	1twi_D_CYS_SG_372_D_LYS_NZ_1603.pdb
A	CYS	SG	100	16.57	16.89	1.0	6.28	3.86	A	LYS	NZ	128	19.15	9.5	1.0	44.18	16.4	CE	15.51	1.0	LYS	CE	15.51	1.0	2.59	1.49	1.8	101.38	102.4	27.26	{'LEU', 'LYS', 'GLN', 'GLU'}	{'LEU', 'THR', 'CYS', 'ILE', 'TRP'}	Not-close	None	3u7z_A_CYS_SG_100_A_LYS_NZ_128.pdb
B	CYS	SG	100	12.76	13.14	1.0	12.79	11.58	B	LYS	NZ	128	15.9	15.0	1.0	33.2	17.5	CE	13.26	1.0	LYS	CE	13.26	1.0	2.6	1.5	1.8	100.74	101.3	31.66	{'LEU', 'LYS', 'GLN', 'GLU'}	{'LEU', 'THR', 'CYS', 'ILE', 'TRP'}	Close	None	3u7z_B_CYS_SG_100_B_LYS_NZ_128.pdb
A	CYS	SG	108	25.23	24.37	1.0	1.21	0.0	B	LYS	NZ	63	42.46	23.54	1.0	8.0	3.28	CE	42.29	1.0	LYS	CE	42.29	1.0	2.74	1.5	1.81	97.3	90.82	-106.81	{'LYS', 'ALA', 'ASP', 'ILE', 'GLN'}	{'CYS', 'TYR', 'ALA', 'ARG'}	Not-close	None	7ubk_A_CYS_SG_108_B_LYS_NZ_63.pdb
B	CYS	SG	108	19.84	20.9	1.0	0.0	0.0	A	LYS	NZ	63	38.33	21.89	1.0	10.3	3.28	CE	40.86	1.0	LYS	CE	40.86	1.0	2.77	1.49	1.8	98.42	92.46	-109.32	{'LYS', 'ALA', 'ASP', 'ILE', 'GLN'}	{'CYS', 'TYR', 'ALA', 'ARG'}	Not-close	None	7ubk_B_CYS_SG_108_A_LYS_NZ_63.pdb
A	CYS	SG	29	26.94	22.81	1.0	16.91	0.0	A	LYS	NZ	56	18.13	17.61	1.0	15.7	0.0	CE	20.23	1.0	LYS	CE	20.23	1.0	2.33	1.57	1.75	105.0	109.18	-179.62	{'LEU', 'LYS', 'THR', 'ALA', 'ILE'}	{'CYS', 'LEU', 'ALA'}	Not-close	None	1uku_A_CYS_SG_29_A_LYS_NZ_56.pdb
A	CYS	SG	314	30.76	50.25	1.0	5.36	0.0	A	LYS	NZ	320	34.39	27.33	1.0	7.02	2.19	CE	30.5	1.0	LYS	CE	30.5	1.0	2.76	1.5	1.8	98.86	106.9	-124.04	{'LYS', 'SER', 'PHE', 'GLU'}	{'THR', 'SER', 'CYS', 'GLU', 'PHE'}	Not-close	None	6ulh_A_CYS_SG_314_A_LYS_NZ_320.pdb
A	CYS	SG	635	32.17	24.05	1.0	26.71	21.88	A	LYS	NZ	639	30.21	19.1	1.0	19.96	5.47	CE	29.31	1.0	LYS	CE	29.31	1.0	2.99	1.49	1.81	130.44	163.07	-47.71	{'LYS', 'CYS', 'HIS', 'GLU', 'PRO', 'GLY', 'VAL'}	{'CYS', 'LEU', 'THR', 'VAL'}	Not-close	None	7upv_A_CYS_SG_635_A_LYS_NZ_639.pdb
A	CYS	SG	747	41.12	28.68	1.0	3.21	0.0	A	LYS	NZ	650	54.75	24.67	1.0	3.51	1.09	CE	52.86	1.0	LYS	CE	52.86	1.0	2.73	1.5	1.79	100.48	96.03	119.02	{'LEU', 'LYS', 'ALA', 'CYS', 'TRP', 'VAL'}	{'ILE', 'CYS', 'SER'}	Not-close	None	5ut4_A_CYS_SG_747_A_LYS_NZ_650.pdb
A	CYS	SG	747	28.8	19.01	1.0	0.0	0.0	A	LYS	NZ	650	37.25	18.04	1.0	2.3	1.09	CE	35.69	1.0	LYS	CE	35.69	1.0	2.74	1.53	1.79	92.29	86.76	115.62	{'LEU', 'LYS', 'ALA', 'CYS', 'TRP', 'VAL'}	{'ILE', 'CYS', 'SER'}	Not-close	None	5ut5_A_CYS_SG_747_A_LYS_NZ_650.pdb
B	CYS	SG	333	29.52	26.62	1.0	0.0	0.0	B	LYS	NZ	295	44.05	35.29	1.0	7.25	0.0	CE	43.58	1.0	LYS	CE	43.58	1.0	2.78	1.47	1.8	118.95	155.94	-76.35	{'LYS', 'PRO'}	{'CYS', 'GLY', 'GLU'}	Not-close	None	1uxb_B_CYS_SG_333_B_LYS_NZ_295.pdb
C	CYS	SG	333	22.17	22.0	1.0	0.0	0.0	C	LYS	NZ	295	30.4	24.55	1.0	12.08	0.0	CE	28.1	1.0	LYS	CE	28.1	1.0	2.81	1.46	1.81	117.2	142.5	92.57	{'LYS', 'PRO'}	{'CYS', 'GLY', 'GLU'}	Close	None	1uxb_C_CYS_SG_333_C_LYS_NZ_295.pdb
B	CYS	SG	333	36.51	30.22	1.0	7.5	0.0	B	LYS	NZ	295	50.96	42.3	1.0	14.49	0.0	CE	51.4	1.0	LYS	CE	51.4	1.0	3.2	1.46	1.84	117.99	155.16	-145.34	{'LYS', 'PRO'}	{'CYS', 'GLY', 'GLU'}	Close	None	1uxe_B_CYS_SG_333_B_LYS_NZ_295.pdb
D	CYS	SG	95	25.17	32.57	1.0	0.0	0.0	D	LYS	NZ	135	47.38	30.74	1.0	28.07	8.75	CE	43.15	1.0	LYS	CE	43.15	1.0	2.65	1.46	1.82	94.55	104.19	-116.53	{'LEU', 'LYS', 'VAL', 'CYS'}	{'CYS', 'ALA', 'GLY'}	Not-close	None	6uxe_D_CYS_SG_95_D_LYS_NZ_135.pdb
A	CYS	SG	147	33.4	26.78	1.0	1.29	1.29	A	LYS	NZ	166	37.67	35.93	1.0	9.73	0.0	CE	40.88	1.0	LYS	CE	40.88	1.0	2.67	1.49	1.8	108.78	149.4	89.52	{'ILE', 'LYS', 'ASN'}	{'CYS', 'GLN', 'HIS', 'PHE'}	Close	None	2uz8_A_CYS_SG_147_A_LYS_NZ_166.pdb
B	CYS	SG	147	29.25	24.11	1.0	0.0	0.0	B	LYS	NZ	166	39.42	32.98	1.0	3.21	0.0	CE	37.15	1.0	LYS	CE	37.15	1.0	2.68	1.49	1.81	108.21	153.24	105.85	{'ILE', 'LYS', 'ASN'}	{'CYS', 'GLN', 'HIS', 'PHE'}	Close	None	2uz8_B_CYS_SG_147_B_LYS_NZ_166.pdb
A	CYS	SG	22	66.26	43.49	1.0	2.49	1.29	A	LYS	NZ	61	55.44	32.75	1.0	35.55	7.66	CE	55.02	1.0	LYS	CE	55.02	1.0	2.51	1.48	1.83	126.24	154.69	-159.22	{'LYS', 'SER', 'ARG'}	{'CYS', 'THR', 'GLY'}	Not-close	None	3v3m_A_CYS_SG_22_A_LYS_NZ_61.pdb
A	CYS	SG	1272	18.58	23.78	1.0	28.12	27.02	A	LYS	NZ	1228	28.84	11.3	1.0	43.54	10.94	CE	24.78	1.0	LYS	CE	24.78	1.0	2.9	1.51	1.8	97.92	167.41	-115.48	{'CYS', 'LYS', 'MET'}	{'CYS', 'LYS', 'SER', 'GLY'}	Not-close	None	5v38_A_CYS_SG_1272_A_LYS_NZ_1228.pdb
B	CYS	SG	1272	21.39	26.59	1.0	38.45	36.03	B	LYS	NZ	1228	29.21	34.5	1.0	43.54	10.94	CE	22.6	1.0	LYS	CE	22.6	1.0	2.89	1.5	1.79	97.96	166.91	-117.26	{'CYS', 'LYS', 'MET'}	{'CYS', 'LYS', 'SER', 'GLY'}	Not-close	None	5v38_B_CYS_SG_1272_B_LYS_NZ_1228.pdb
A	CYS	SG	6	54.58	39.06	1.0	1.29	1.29	A	LYS	NZ	4	46.45	40.23	1.0	1.21	0.0	CE	41.73	1.0	LYS	CE	41.73	1.0	3.2	1.51	1.8	81.06	119.02	-88.34	{'LYS', 'LEU', 'ASP', 'GLY', 'ILE', 'VAL'}	{'ILE', 'CYS', 'GLY'}	Not-close	None	1v5x_A_CYS_SG_6_A_LYS_NZ_4.pdb
B	CYS	SG	6	28.42	22.67	1.0	0.0	0.0	B	LYS	NZ	4	29.35	28.47	1.0	0.0	0.0	CE	27.49	1.0	LYS	CE	27.49	1.0	3.2	1.48	1.82	81.69	118.07	-89.0	{'LYS', 'LEU', 'ASP', 'GLY', 'ILE', 'VAL'}	{'ILE', 'CYS', 'GLY'}	Not-close	None	1v5x_B_CYS_SG_6_B_LYS_NZ_4.pdb
A	CYS	SG	22	55.09	32.61	1.0	7.77	0.0	A	LYS	NZ	61	54.47	30.62	1.0	36.35	7.66	CE	61.89	1.0	LYS	CE	61.89	1.0	2.64	1.5	1.79	91.13	125.5	-114.07	{'LYS', 'SER', 'ARG'}	{'CYS', 'THR', 'GLY'}	Not-close	None	3vb5_A_CYS_SG_22_A_LYS_NZ_61.pdb
B	CYS	SG	22	55.76	38.81	1.0	3.21	0.0	B	LYS	NZ	61	82.7	34.13	1.0	16.27	2.19	CE	72.99	1.0	LYS	CE	72.99	1.0	2.74	1.48	1.8	87.15	138.74	-147.18	{'LYS', 'SER', 'ARG'}	{'CYS', 'THR', 'GLY'}	Not-close	None	3vb5_B_CYS_SG_22_B_LYS_NZ_61.pdb
A	CYS	SG	176	41.42	39.46	1.0	2.57	2.57	A	LYS	NZ	155	65.81	65.72	1.0	107.72	26.25	CE	66.91	1.0	LYS	CE	66.91	1.0	2.83	1.48	1.79	107.91	93.56	40.8	{'LYS', 'VAL'}	{'CYS', 'TYR', 'VAL', 'PHE'}	Not-close	None	3vco_A_CYS_SG_176_A_LYS_NZ_155.pdb
A	CYS	SG	162	24.31	26.03	1.0	0.0	0.0	A	LYS	NZ	136	32.28	28.34	1.0	0.0	0.0	CE	29.29	1.0	LYS	CE	29.29	1.0	2.33	1.48	1.81	105.75	107.29	44.72	{'LEU', 'LYS', 'CYS', 'GLY', 'VAL'}	{'LYS', 'ALA', 'CYS', 'PRO', 'PHE'}	Not-close	None	3vcr_A_CYS_SG_162_A_LYS_NZ_136.pdb
B	CYS	SG	162	24.74	12.91	1.0	1.21	0.0	B	LYS	NZ	136	31.07	17.32	1.0	0.0	0.0	CE	27.23	1.0	LYS	CE	27.23	1.0	2.42	1.47	1.81	102.19	118.7	46.84	{'LEU', 'LYS', 'CYS', 'GLY', 'VAL'}	{'LYS', 'ALA', 'CYS', 'PRO', 'PHE'}	Not-close	None	3vcr_B_CYS_SG_162_B_LYS_NZ_136.pdb
A	CYS	SG	29	18.13	14.66	1.0	18.11	0.0	A	LYS	NZ	56	32.8	29.56	1.0	8.34	1.09	CE	34.88	1.0	LYS	CE	34.88	1.0	2.39	1.46	1.8	114.71	106.08	-105.76	{'LYS', 'ALA', 'THR', 'PHE', 'ILE'}	{'CYS', 'LYS', 'ALA', 'PHE'}	Not-close	None	1vhf_A_CYS_SG_29_A_LYS_NZ_56.pdb
A	CYS	SG	1280	41.16	37.87	1.0	0.0	0.0	A	LYS	NZ	1236	61.97	31.3	1.0	3.62	0.0	CE	55.25	1.0	LYS	CE	55.25	1.0	2.6	1.49	1.82	117.97	124.91	93.73	{'CYS', 'LYS', 'MET'}	{'LYS', 'THR', 'SER', 'CYS', 'GLY'}	Not-close	None	2vua_A_CYS_SG_1280_A_LYS_NZ_1236.pdb
A	CYS	SG	22	48.53	30.38	1.0	0.0	0.0	A	LYS	NZ	61	48.27	9.87	1.0	40.54	24.06	CE	44.71	1.0	LYS	CE	44.71	1.0	3.19	1.49	1.8	136.13	95.53	-125.64	{'LYS', 'SER', 'ARG'}	{'CYS', 'THR', 'GLY'}	Not-close	None	7vu6_A_CYS_SG_22_A_LYS_NZ_61.pdb
B	CYS	SG	22	26.31	24.93	1.0	0.0	0.0	B	LYS	NZ	61	34.31	8.59	1.0	24.22	4.37	CE	32.83	1.0	LYS	CE	32.83	1.0	2.58	1.5	1.79	95.03	127.98	-104.79	{'LYS', 'SER', 'ARG'}	{'CYS', 'THR', 'GLY'}	Not-close	None	7vu6_B_CYS_SG_22_B_LYS_NZ_61.pdb
A	CYS	SG	34	19.91	10.65	1.0	13.01	0.0	A	LYS	NZ	44	35.83	9.06	1.0	35.89	3.28	CE	38.4	1.0	LYS	CE	38.4	1.0	3.18	1.49	1.83	105.39	150.26	-149.07	{'LYS', 'ASP', 'VAL', 'PHE'}	{'CYS', 'VAL', 'GLU'}	Not-close	None	5vzv_A_CYS_SG_34_A_LYS_NZ_44.pdb
B	CYS	SG	34	27.79	18.04	1.0	38.06	0.0	B	LYS	NZ	44	41.17	20.76	1.0	39.37	3.28	CE	38.87	1.0	LYS	CE	38.87	1.0	3.18	1.49	1.81	106.16	109.13	-159.83	{'LYS', 'ASP', 'VAL', 'PHE'}	{'CYS', 'VAL', 'GLU'}	Close	None	5vzv_B_CYS_SG_34_B_LYS_NZ_44.pdb
C	CYS	SG	34	22.17	13.18	1.0	31.09	0.0	C	LYS	NZ	44	34.56	13.93	1.0	32.61	0.0	CE	34.26	1.0	LYS	CE	34.26	1.0	3.16	1.48	1.84	103.34	151.94	-151.97	{'LYS', 'ASP', 'VAL', 'PHE'}	{'CYS', 'VAL', 'GLU'}	Not-close	None	5vzv_C_CYS_SG_34_C_LYS_NZ_44.pdb
D	CYS	SG	95	24.24	51.23	1.0	0.0	0.0	D	LYS	NZ	135	41.38	30.69	1.0	29.28	8.75	CE	42.2	1.0	LYS	CE	42.2	1.0	2.73	1.48	1.82	93.18	113.17	-121.69	{'LEU', 'LYS', 'VAL', 'CYS'}	{'CYS', 'ALA', 'GLY'}	Not-close	None	6w1d_D_CYS_SG_95_D_LYS_NZ_135.pdb
G	CYS	SG	79	59.12	27.15	1.0	33.03	18.02	G	LYS	NZ	57	80.01	24.05	1.0	99.96	22.97	CE	72.09	1.0	LYS	CE	72.09	1.0	3.05	1.5	1.79	106.73	136.92	168.42	{'LYS', 'ALA', 'ASP'}	{'CYS', 'LEU', 'ALA'}	Not-close	None	1w4r_G_CYS_SG_79_G_LYS_NZ_57.pdb
H	CYS	SG	79	60.78	27.08	1.0	37.92	16.73	H	LYS	NZ	57	79.26	27.09	1.0	102.38	22.97	CE	75.63	1.0	LYS	CE	75.63	1.0	2.99	1.47	1.81	108.1	127.01	-179.35	{'LYS', 'ALA', 'ASP'}	{'CYS', 'LEU', 'ALA'}	Not-close	None	1w4r_H_CYS_SG_79_H_LYS_NZ_57.pdb
A	CYS	SG	188	109.1	79.26	1.0	57.73	16.73	A	LYS	NZ	241	80.94	25.4	1.0	129.37	26.25	CE	83.0	1.0	LYS	CE	83.0	1.0	3.1	1.49	1.8	165.08	137.61	152.59	{'LYS', 'TRP', 'SER'}	{'CYS', 'SER', 'MET'}	Not-close	None	5w7k_A_CYS_SG_188_A_LYS_NZ_241.pdb
A	CYS	SG	323	33.4	31.35	1.0	0.0	0.0	A	LYS	NZ	51	43.52	72.43	1.0	61.55	13.12	CE	47.03	1.0	LYS	CE	47.03	1.0	2.51	1.5	1.81	90.94	115.86	112.01	{'CYS', 'LYS', 'MET', 'ARG'}	{'CYS', 'ALA', 'ASP', 'GLU'}	Not-close	None	6wbw_A_CYS_SG_323_A_LYS_NZ_51.pdb
C	CYS	SG	323	59.14	47.43	1.0	10.22	9.01	C	LYS	NZ	51	62.23	81.53	1.0	91.26	24.06	CE	60.55	1.0	LYS	CE	60.55	1.0	2.53	1.49	1.78	91.97	117.14	111.76	{'CYS', 'LYS', 'MET', 'ARG'}	{'CYS', 'ALA', 'ASP', 'GLU'}	Not-close	None	6wbw_C_CYS_SG_323_C_LYS_NZ_51.pdb
A	CYS	SG	333	40.15	33.21	1.0	7.54	0.0	A	LYS	NZ	295	47.44	32.27	1.0	1.21	0.0	CE	44.71	1.0	LYS	CE	44.71	1.0	3.14	1.47	1.81	116.32	155.6	175.92	{'LYS', 'PRO'}	{'CYS', 'GLY', 'GLU'}	Not-close	None	2wgt_A_CYS_SG_333_A_LYS_NZ_295.pdb
B	CYS	SG	333	36.39	31.21	1.0	2.14	0.0	B	LYS	NZ	295	37.33	29.42	1.0	2.42	0.0	CE	35.72	1.0	LYS	CE	35.72	1.0	2.92	1.46	1.82	118.75	142.3	91.36	{'LYS', 'PRO'}	{'CYS', 'GLY', 'GLU'}	Close	None	2wgt_B_CYS_SG_333_B_LYS_NZ_295.pdb
C	CYS	SG	333	22.83	21.32	1.0	0.0	0.0	C	LYS	NZ	295	33.28	27.81	1.0	4.83	0.0	CE	30.5	1.0	LYS	CE	30.5	1.0	3.02	1.46	1.81	116.66	136.39	94.61	{'LYS', 'PRO'}	{'CYS', 'GLY', 'GLU'}	Close	None	2wgt_C_CYS_SG_333_C_LYS_NZ_295.pdb
A	CYS	SG	333	37.9	33.05	1.0	6.47	0.0	A	LYS	NZ	295	65.18	35.5	1.0	7.25	0.0	CE	59.06	1.0	LYS	CE	59.06	1.0	2.88	1.47	1.81	118.69	168.29	-115.11	{'LYS', 'PRO'}	{'CYS', 'GLY', 'GLU'}	Not-close	None	2wgu_A_CYS_SG_333_A_LYS_NZ_295.pdb
B	CYS	SG	333	35.71	31.45	1.0	2.14	0.0	B	LYS	NZ	295	46.3	32.77	1.0	2.42	0.0	CE	41.56	1.0	LYS	CE	41.56	1.0	2.84	1.46	1.82	119.22	143.92	86.26	{'LYS', 'PRO'}	{'CYS', 'GLY', 'GLU'}	Close	None	2wgu_B_CYS_SG_333_B_LYS_NZ_295.pdb
C	CYS	SG	333	22.48	20.87	1.0	0.0	0.0	C	LYS	NZ	295	38.21	24.15	1.0	3.62	0.0	CE	31.34	1.0	LYS	CE	31.34	1.0	2.9	1.46	1.81	118.82	139.17	89.7	{'LYS', 'PRO'}	{'CYS', 'GLY', 'GLU'}	Not-close	None	2wgu_C_CYS_SG_333_C_LYS_NZ_295.pdb
A	CYS	SG	381	73.17	51.52	0.87	31.64	3.86	D	LYS	NZ	135	38.48	37.19	1.0	8.34	1.09	CE	39.76	1.0	LYS	CE	39.76	1.0	2.39	1.46	1.8	95.77	87.87	-124.37	{'ILE', 'LYS', 'ALA', 'VAL'}	{'CYS', 'ALA', 'THR', 'SER'}	Close	None	6wi2_A_CYS_SG_381_D_LYS_NZ_135.pdb
D	CYS	SG	95	33.43	60.03	1.0	0.0	0.0	D	LYS	NZ	135	38.48	34.9	1.0	8.34	1.09	CE	39.76	1.0	LYS	CE	39.76	1.0	2.6	1.46	1.8	95.74	110.04	-120.61	{'LEU', 'LYS', 'VAL', 'CYS'}	{'CYS', 'ALA', 'GLY', 'ILE'}	Close	None	6wi2_D_CYS_SG_95_D_LYS_NZ_135.pdb
A	CYS	SG	381	57.23	47.21	0.82	30.9	1.29	D	LYS	NZ	135	37.16	35.65	1.0	13.28	0.0	CE	37.61	1.0	LYS	CE	37.61	1.0	2.39	1.47	1.82	92.67	116.7	-71.2	{'ILE', 'LYS', 'ALA', 'VAL'}	{'CYS', 'ALA', 'THR', 'SER'}	Close	None	6wih_A_CYS_SG_381_D_LYS_NZ_135.pdb
D	CYS	SG	95	30.06	56.95	1.0	0.0	0.0	D	LYS	NZ	135	37.16	34.59	1.0	13.28	0.0	CE	37.61	1.0	LYS	CE	37.61	1.0	2.62	1.47	1.81	98.68	112.2	-120.35	{'LEU', 'LYS', 'VAL', 'CYS'}	{'CYS', 'ALA', 'GLY', 'ILE'}	Close	None	6wih_D_CYS_SG_95_D_LYS_NZ_135.pdb
B	CYS	SG	400	11.6	10.58	1.0	0.0	0.0	B	LYS	NZ	403	18.61	18.41	1.0	0.0	0.0	CE	15.77	1.0	LYS	CE	15.77	1.0	3.08	1.45	1.79	100.69	108.05	29.32	{'LYS', 'ASP', 'VAL'}	{'CYS', 'PHE'}	Not-close	None	4wlh_B_CYS_SG_400_B_LYS_NZ_403.pdb
B	CYS	SG	400	16.85	15.61	1.0	0.0	0.0	B	LYS	NZ	403	30.11	28.29	1.0	0.0	0.0	CE	25.35	1.0	LYS	CE	25.35	1.0	3.18	1.48	1.81	98.8	109.16	32.58	{'LYS', 'ASP', 'VAL'}	{'CYS', 'PHE'}	Not-close	None	4wlj_B_CYS_SG_400_B_LYS_NZ_403.pdb
D	CYS	SG	560	19.85	42.78	1.0	0.0	0.0	D	LYS	NZ	514	42.55	32.41	1.0	91.32	26.25	CE	40.96	1.0	LYS	CE	40.96	1.0	2.97	1.48	1.83	151.81	94.04	-109.11	{'LEU', 'LYS', 'THR', 'SER', 'TYR'}	{'CYS', 'TYR', 'VAL'}	Not-close	None	5wmf_D_CYS_SG_560_D_LYS_NZ_514.pdb
A	CYS	SG	68	18.68	20.89	1.0	2.57	2.57	A	LYS	NZ	74	22.36	24.09	1.0	37.39	12.03	CE	20.48	1.0	LYS	CE	20.48	1.0	2.73	1.48	1.8	100.41	125.86	-120.43	{'LYS', 'THR', 'GLU', 'GLY', 'VAL'}	{'CYS', 'GLY', 'VAL', 'GLU'}	Not-close	None	6wo7_A_CYS_SG_68_A_LYS_NZ_74.pdb
A	CYS	SG	68	33.34	31.79	1.0	19.3	19.3	A	LYS	NZ	74	42.92	36.84	1.0	56.14	17.5	CE	40.34	1.0	LYS	CE	40.34	1.0	2.81	1.49	1.84	100.56	132.31	-107.58	{'LYS', 'THR', 'GLU', 'GLY', 'VAL'}	{'CYS', 'GLY', 'VAL', 'GLU'}	Not-close	None	6wo9_A_CYS_SG_68_A_LYS_NZ_74.pdb
A	CYS	SG	68	23.98	22.94	1.0	16.73	16.73	A	LYS	NZ	74	33.03	31.14	1.0	36.52	8.75	CE	27.48	1.0	LYS	CE	27.48	1.0	2.89	1.5	1.82	100.42	125.21	-127.49	{'LYS', 'THR', 'GLU', 'GLY', 'VAL'}	{'CYS', 'GLY', 'VAL', 'GLU'}	Not-close	None	6woa_A_CYS_SG_68_A_LYS_NZ_74.pdb
A	CYS	SG	68	22.44	32.51	1.0	14.15	14.15	A	LYS	NZ	74	31.3	31.41	1.0	48.37	10.94	CE	24.51	1.0	LYS	CE	24.51	1.0	2.8	1.51	1.81	98.89	123.93	-127.61	{'LYS', 'THR', 'GLU', 'GLY', 'VAL'}	{'CYS', 'GLY', 'VAL', 'GLU'}	Not-close	None	6wob_A_CYS_SG_68_A_LYS_NZ_74.pdb
A	CYS	SG	68	22.52	21.77	1.0	1.29	1.29	A	LYS	NZ	74	25.61	25.16	1.0	40.03	9.84	CE	23.02	1.0	LYS	CE	23.02	1.0	2.69	1.49	1.82	101.08	128.97	-121.28	{'LYS', 'THR', 'GLU', 'GLY', 'VAL'}	{'CYS', 'GLY', 'VAL', 'GLU'}	Not-close	None	6woc_A_CYS_SG_68_A_LYS_NZ_74.pdb
A	CYS	SG	68	23.04	22.17	1.0	6.43	6.43	A	LYS	NZ	74	28.67	26.55	1.0	24.33	9.84	CE	23.5	1.0	LYS	CE	23.5	1.0	2.6	1.49	1.81	103.37	133.4	-119.99	{'LYS', 'THR', 'GLU', 'GLY', 'VAL'}	{'CYS', 'GLY', 'VAL', 'GLU'}	Not-close	None	6wod_A_CYS_SG_68_A_LYS_NZ_74.pdb
A	CYS	SG	68	22.97	21.91	1.0	9.01	9.01	A	LYS	NZ	74	29.11	26.19	1.0	45.73	13.12	CE	28.36	1.0	LYS	CE	28.36	1.0	2.68	1.51	1.81	100.19	120.86	-122.41	{'LYS', 'THR', 'GLU', 'GLY', 'VAL'}	{'CYS', 'GLY', 'VAL', 'GLU'}	Not-close	None	6woe_A_CYS_SG_68_A_LYS_NZ_74.pdb
A	CYS	SG	68	22.97	22.16	1.0	5.15	5.15	A	LYS	NZ	74	27.5	27.32	1.0	46.94	13.12	CE	26.01	1.0	LYS	CE	26.01	1.0	2.65	1.52	1.78	101.5	117.73	-114.91	{'LYS', 'THR', 'GLU', 'GLY', 'VAL'}	{'CYS', 'GLY', 'VAL', 'GLU'}	Not-close	None	6wof_A_CYS_SG_68_A_LYS_NZ_74.pdb
A	CYS	SG	68	21.45	20.15	1.0	11.58	11.58	A	LYS	NZ	74	34.47	23.66	1.0	52.22	8.75	CE	26.32	1.0	LYS	CE	26.32	1.0	2.71	1.5	1.82	101.35	134.71	-123.57	{'LYS', 'THR', 'GLU', 'GLY', 'VAL'}	{'CYS', 'GLY', 'VAL', 'GLU'}	Not-close	None	6woh_A_CYS_SG_68_A_LYS_NZ_74.pdb
A	CYS	SG	174	8.24	21.51	1.0	0.0	0.0	A	LYS	NZ	321	10.03	7.78	1.0	0.0	0.0	CE	9.47	1.0	LYS	CE	9.47	1.0	2.81	1.48	1.81	109.26	99.18	-153.39	{'LEU', 'LYS', 'ALA', 'MET', 'ARG'}	{'CYS', 'LEU', 'ALA', 'HIS'}	Close	None	2wpg_A_CYS_SG_174_A_LYS_NZ_321.pdb
A	CYS	SG	6	11.38	35.36	1.0	5.15	5.15	A	LYS	NZ	4	9.22	8.19	1.0	0.0	0.0	CE	11.14	1.0	LYS	CE	11.14	1.0	3.2	1.5	1.82	84.72	111.73	-88.23	{'LYS', 'ASP', 'GLY', 'ILE', 'VAL'}	{'CYS', 'SER', 'GLY', 'VAL'}	Not-close	None	4wui_A_CYS_SG_6_A_LYS_NZ_4.pdb
A	CYS	SG	9	13.57	9.6	1.0	0.0	0.0	A	LYS	NZ	79	12.51	14.13	1.0	0.0	0.0	CE	12.71	1.0	LYS	CE	12.71	1.0	2.7	1.47	1.81	105.02	144.31	-104.12	{'LYS', 'ALA', 'PRO'}	{'THR', 'CYS', 'HIS', 'GLU', 'PRO', 'PHE'}	Close	None	3wva_A_CYS_SG_9_A_LYS_NZ_79.pdb
B	CYS	SG	9	13.77	9.28	1.0	0.0	0.0	B	LYS	NZ	79	20.36	15.32	1.0	0.0	0.0	CE	20.12	1.0	LYS	CE	20.12	1.0	2.68	1.47	1.8	104.41	146.1	-109.17	{'LYS', 'ALA', 'PRO'}	{'THR', 'CYS', 'HIS', 'GLU', 'PRO', 'PHE'}	Close	None	3wva_B_CYS_SG_9_B_LYS_NZ_79.pdb
A	CYS	SG	9	14.26	10.03	1.0	0.0	0.0	A	LYS	NZ	79	16.55	15.33	1.0	0.0	0.0	CE	16.16	1.0	LYS	CE	16.16	1.0	2.55	1.49	1.81	109.88	144.34	-115.39	{'LYS', 'ALA', 'PRO'}	{'THR', 'CYS', 'HIS', 'GLU', 'PHE'}	Close	None	3wvb_A_CYS_SG_9_A_LYS_NZ_79.pdb
B	CYS	SG	9	16.26	9.74	1.0	0.0	0.0	B	LYS	NZ	79	15.54	15.42	1.0	0.0	0.0	CE	13.38	1.0	LYS	CE	13.38	1.0	2.56	1.5	1.81	109.82	145.81	-118.08	{'LYS', 'ALA', 'PRO'}	{'THR', 'CYS', 'HIS', 'GLU', 'PRO', 'PHE'}	Close	None	3wvb_B_CYS_SG_9_B_LYS_NZ_79.pdb
A	CYS	SG	249	20.63	14.64	1.0	0.0	0.0	A	LYS	NZ	253	23.52	18.19	1.0	0.0	0.0	CE	19.33	1.0	LYS	CE	19.33	1.0	2.53	1.52	1.8	103.03	114.45	157.23	{'LYS', 'LEU', 'CYS', 'ASP', 'MET', 'ILE', 'VAL'}	{'LYS', 'THR', 'CYS', 'ASP', 'VAL'}	Close	None	2xhi_A_CYS_SG_249_A_LYS_NZ_253.pdb
B	CYS	SG	22	27.04	48.22	1.0	0.0	0.0	B	LYS	NZ	61	40.51	22.68	1.0	1.07	0.0	CE	37.83	1.0	LYS	CE	37.83	1.0	2.53	1.49	1.79	93.65	119.36	-114.46	{'LYS', 'SER', 'ARG'}	{'CYS', 'THR', 'GLY'}	Not-close	None	6xmk_B_CYS_SG_22_B_LYS_NZ_61.pdb
A	CYS	SG	22	25.64	16.17	0.82	0.0	0.0	A	LYS	NZ	37	36.03	10.93	1.0	0.0	0.0	CE	35.98	1.0	LYS	CE	35.98	1.0	2.93	1.47	1.8	114.54	95.7	30.79	{'LYS', 'TYR', 'GLU', 'ILE', 'TRP'}	{'THR', 'CYS', 'ARG', 'ILE', 'GLN'}	Not-close	None	2xnm_A_CYS_SG_22_A_LYS_NZ_37.pdb
A	CYS	SG	22	34.85	14.0	1.0	0.0	0.0	A	LYS	NZ	37	47.99	14.28	1.0	0.0	0.0	CE	46.08	1.0	LYS	CE	46.08	1.0	2.6	1.47	1.8	94.5	140.17	-146.82	{'LYS', 'TYR', 'TRP', 'GLU'}	{'THR', 'CYS', 'ARG', 'ILE', 'GLN'}	Close	None	2xno_A_CYS_SG_22_A_LYS_NZ_37.pdb
A	CYS	SG	245	54.19	25.38	1.0	31.25	1.29	A	LYS	NZ	308	53.96	15.37	1.0	64.71	9.84	CE	48.23	1.0	LYS	CE	48.23	1.0	3.17	1.52	1.82	110.53	135.58	-136.16	{'LYS', 'SER', 'ARG'}	{'CYS', 'PRO', 'PHE'}	Not-close	None	2xrw_A_CYS_SG_245_A_LYS_NZ_308.pdb
A	CYS	SG	46	26.53	42.27	1.0	0.0	0.0	A	LYS	NZ	126	24.37	29.07	1.0	0.0	0.0	CE	22.38	1.0	LYS	CE	22.38	1.0	3.17	1.48	1.81	86.6	111.09	37.37	{'LEU', 'TYR', 'LYS', 'GLU'}	{'LEU', 'CYS', 'ASP', 'PHE', 'ARG', 'VAL'}	Not-close	None	2xst_A_CYS_SG_46_A_LYS_NZ_126.pdb
B	CYS	SG	84	63.04	82.75	1.0	79.8	37.32	B	LYS	NZ	91	59.28	27.35	1.0	85.01	18.59	CE	56.22	1.0	LYS	CE	56.22	1.0	3.19	1.51	1.82	140.84	153.01	-17.43	{'LEU', 'LYS', 'VAL', 'PHE'}	{'CYS', 'LEU', 'GLY'}	Not-close	None	6xx8_B_CYS_SG_84_B_LYS_NZ_91.pdb
A	CYS	SG	22	53.12	49.02	1.0	5.77	0.0	A	LYS	NZ	61	52.0	36.91	1.0	25.52	2.19	CE	51.19	1.0	LYS	CE	51.19	1.0	2.64	1.51	1.79	89.77	104.51	-147.85	{'CYS', 'LYS', 'SER', 'ARG'}	{'CYS', 'THR', 'GLY'}	Not-close	None	6y2f_A_CYS_SG_22_A_LYS_NZ_61.pdb
A	CYS	SG	223	14.44	44.61	1.0	0.0	0.0	A	LYS	NZ	275	19.68	27.43	1.0	0.0	0.0	CE	17.78	1.0	LYS	CE	17.78	1.0	2.66	1.49	1.82	101.46	97.91	-156.43	{'ILE', 'LYS', 'GLY', 'VAL'}	{'ALA', 'CYS', 'MET', 'GLY', 'PHE', 'ILE'}	Not-close	None	5y4g_A_CYS_SG_223_A_LYS_NZ_275.pdb
B	CYS	SG	223	15.13	47.0	1.0	0.0	0.0	B	LYS	NZ	275	27.36	32.06	1.0	2.3	1.09	CE	25.23	1.0	LYS	CE	25.23	1.0	2.69	1.49	1.81	99.83	96.72	-160.27	{'ILE', 'LYS', 'GLY', 'VAL'}	{'ALA', 'CYS', 'MET', 'GLY', 'PHE', 'ILE'}	Not-close	None	5y4g_B_CYS_SG_223_B_LYS_NZ_275.pdb
A	CYS	SG	124	19.72	17.55	1.0	0.0	0.0	A	LYS	NZ	125	32.22	21.44	1.0	87.11	1.09	CE	29.06	1.0	LYS	CE	29.06	1.0	2.77	1.5	1.82	140.44	117.49	-76.59	{'CYS', 'LYS', 'ALA'}	{'LYS', 'ALA', 'CYS', 'GLY', 'ILE'}	Not-close	None	1y65_A_CYS_SG_124_A_LYS_NZ_125.pdb
A	CYS	SG	85	45.24	44.33	1.0	11.42	9.01	A	LYS	NZ	90	83.11	25.55	1.0	100.65	2.19	CE	71.16	1.0	LYS	CE	71.16	1.0	3.2	1.47	1.82	105.9	121.3	101.03	{'LEU', 'LYS', 'ASP', 'CYS'}	{'CYS', 'LEU', 'ILE'}	Not-close	None	1y6l_A_CYS_SG_85_A_LYS_NZ_90.pdb
A	CYS	SG	223	17.85	61.84	1.0	0.0	0.0	A	LYS	NZ	275	20.28	22.34	1.0	0.0	0.0	CE	19.03	1.0	LYS	CE	19.03	1.0	2.93	1.47	1.81	92.53	91.65	-136.82	{'ILE', 'LYS', 'GLY', 'VAL'}	{'ALA', 'CYS', 'MET', 'GLY', 'PHE', 'ILE'}	Not-close	None	5y72_A_CYS_SG_223_A_LYS_NZ_275.pdb
B	CYS	SG	223	18.58	21.9	1.0	0.0	0.0	B	LYS	NZ	275	21.12	25.1	1.0	0.0	0.0	CE	21.75	1.0	LYS	CE	21.75	1.0	2.9	1.48	1.8	93.92	92.26	-136.61	{'ILE', 'LYS', 'GLY', 'VAL'}	{'ALA', 'CYS', 'MET', 'GLY', 'PHE', 'ILE'}	Not-close	None	5y72_B_CYS_SG_223_B_LYS_NZ_275.pdb
A	CYS	SG	223	23.39	25.43	1.0	0.0	0.0	A	LYS	NZ	275	28.5	26.05	1.0	1.21	0.0	CE	22.13	1.0	LYS	CE	22.13	1.0	2.87	1.49	1.81	93.93	97.92	-136.14	{'ILE', 'LYS', 'GLY', 'VAL'}	{'ALA', 'CYS', 'MET', 'GLY', 'PHE', 'ILE'}	Not-close	None	5y7c_A_CYS_SG_223_A_LYS_NZ_275.pdb
B	CYS	SG	223	23.26	25.17	1.0	0.0	0.0	B	LYS	NZ	275	34.57	25.25	1.0	0.0	0.0	CE	30.94	1.0	LYS	CE	30.94	1.0	2.87	1.49	1.8	94.79	98.07	-135.69	{'ILE', 'LYS', 'GLY', 'VAL'}	{'ALA', 'CYS', 'MET', 'GLY', 'PHE', 'ILE'}	Not-close	None	5y7c_B_CYS_SG_223_B_LYS_NZ_275.pdb
A	CYS	SG	95	17.38	32.77	0.9	5.15	5.15	A	LYS	NZ	106	24.79	12.24	1.0	21.74	0.0	CE	24.26	1.0	LYS	CE	24.26	1.0	2.71	1.48	1.8	112.53	146.55	70.38	{'CYS', 'LYS', 'ALA', 'SER'}	{'CYS', 'PHE', 'GLU'}	Not-close	None	2y8k_A_CYS_SG_95_A_LYS_NZ_106.pdb
A	CYS	SG	223	26.39	50.31	1.0	0.0	0.0	A	LYS	NZ	275	29.38	30.39	1.0	0.0	0.0	CE	28.02	1.0	LYS	CE	28.02	1.0	2.54	1.48	1.81	98.94	100.72	-128.29	{'ILE', 'LYS', 'GLY', 'VAL'}	{'ALA', 'CYS', 'MET', 'GLY', 'PHE', 'ILE'}	Close	None	5y84_A_CYS_SG_223_A_LYS_NZ_275.pdb
B	CYS	SG	223	28.05	50.1	1.0	0.0	0.0	B	LYS	NZ	275	31.06	27.2	1.0	0.0	0.0	CE	31.92	1.0	LYS	CE	31.92	1.0	2.76	1.48	1.8	95.48	83.66	-175.97	{'ILE', 'LYS', 'GLY', 'VAL'}	{'ALA', 'CYS', 'MET', 'GLY', 'PHE', 'ILE'}	Not-close	None	5y84_B_CYS_SG_223_B_LYS_NZ_275.pdb
A	CYS	SG	445	33.67	34.14	1.0	0.0	0.0	A	LYS	NZ	443	39.1	42.81	1.0	66.71	8.75	CE	36.77	1.0	LYS	CE	36.77	1.0	2.72	1.5	1.82	108.42	103.75	159.91	{'LYS', 'LEU', 'CYS', 'MET', 'VAL'}	{'LEU', 'CYS', 'ILE', 'ARG', 'ASN', 'VAL'}	Close	None	4yhv_A_CYS_SG_445_A_LYS_NZ_443.pdb
A	CYS	SG	390	25.23	29.79	1.0	1.29	1.29	A	LYS	NZ	267	35.95	25.73	1.0	0.0	0.0	CE	33.77	1.0	LYS	CE	33.77	1.0	2.62	1.43	1.83	88.72	119.04	174.0	{'ILE', 'LYS', 'VAL', 'GLU'}	{'CYS', 'SER', 'PHE'}	Close	None	5yzp_A_CYS_SG_390_A_LYS_NZ_267.pdb
C	CYS	SG	40	42.5	46.24	1.0	0.0	0.0	C	LYS	NZ	27	54.21	36.84	1.0	36.64	7.66	CE	51.33	1.0	LYS	CE	51.33	1.0	2.46	1.48	1.71	115.68	100.56	50.21	{'SER', 'LYS', 'GLY', 'VAL'}	{'CYS', 'THR', 'SER', 'ILE'}	Not-close	None	2z2o_C_CYS_SG_40_C_LYS_NZ_27.pdb
A	CYS	SG	225	49.39	53.33	1.0	6.04	0.0	A	LYS	NZ	278	53.55	48.79	1.0	10.94	10.94	CE	49.62	1.0	LYS	CE	49.62	1.0	3.14	1.52	1.87	95.0	75.46	-161.32	{'LEU', 'LYS', 'THR', 'GLY', 'VAL'}	{'LEU', 'ALA', 'CYS', 'GLY', 'PHE', 'ILE'}	Not-close	None	5z46_A_CYS_SG_225_A_LYS_NZ_278.pdb
A	CYS	SG	151	16.64	16.08	1.0	1.29	1.29	A	LYS	NZ	174	17.65	31.69	1.0	12.26	9.84	CE	16.69	1.0	LYS	CE	16.69	1.0	2.71	1.48	1.82	114.27	113.83	41.44	{'ILE', 'LYS', 'GLY', 'VAL'}	{'CYS', 'GLN', 'HIS', 'ILE'}	Not-close	None	1z57_A_CYS_SG_151_A_LYS_NZ_174.pdb
A	CYS	SG	187	30.69	26.8	1.0	0.0	0.0	A	LYS	NZ	31	39.17	38.84	1.0	83.89	12.03	CE	34.17	1.0	LYS	CE	34.17	1.0	3.04	1.48	1.82	92.58	117.32	142.79	{'LYS', 'GLN', 'TYR'}	{'LEU', 'THR', 'CYS', 'ASP', 'VAL'}	Not-close	None	1z83_A_CYS_SG_187_A_LYS_NZ_31.pdb
B	CYS	SG	187	36.7	32.0	1.0	5.07	3.86	B	LYS	NZ	31	38.77	31.16	1.0	91.52	10.94	CE	38.56	1.0	LYS	CE	38.56	1.0	3.05	1.48	1.81	91.67	118.07	142.34	{'LYS', 'GLN', 'TYR'}	{'LEU', 'THR', 'CYS', 'ASP', 'VAL'}	Not-close	None	1z83_B_CYS_SG_187_B_LYS_NZ_31.pdb
C	CYS	SG	187	40.09	37.38	1.0	5.07	3.86	C	LYS	NZ	31	54.03	40.7	1.0	97.06	13.12	CE	48.28	1.0	LYS	CE	48.28	1.0	3.03	1.48	1.81	92.86	118.49	140.66	{'LYS', 'GLN', 'TYR'}	{'LEU', 'THR', 'CYS', 'ASP', 'VAL'}	Close	None	1z83_C_CYS_SG_187_C_LYS_NZ_31.pdb
A	CYS	SG	368	73.56	50.01	1.0	26.13	10.29	A	LYS	NZ	358	80.22	44.41	1.0	99.91	12.03	CE	77.0	1.0	LYS	CE	77.0	1.0	3.18	1.49	1.81	175.38	171.58	145.3	{'CYS', 'LYS', 'ALA', 'GLU'}	{'CYS', 'TYR', 'ALA'}	Not-close	None	4zbq_A_CYS_SG_368_A_LYS_NZ_358.pdb
D	CYS	SG	117	50.89	46.86	1.0	17.14	3.86	D	LYS	NZ	15	56.96	22.06	1.0	91.23	28.43	CE	56.16	1.0	LYS	CE	56.16	1.0	3.09	1.49	1.8	120.39	136.1	127.55	{'LYS', 'TYR', 'PHE', 'ILE', 'VAL'}	{'LEU', 'CYS', 'GLY', 'PHE', 'GLN'}	Not-close	None	1zgp_D_CYS_SG_117_D_LYS_NZ_15.pdb
A	CYS	SG	151	51.61	18.0	1.0	1.29	1.29	A	LYS	NZ	174	33.08	29.89	1.0	3.51	1.09	CE	29.15	1.0	LYS	CE	29.15	1.0	2.64	1.5	1.79	156.57	87.9	-158.06	{'ILE', 'LYS', 'GLY', 'VAL'}	{'CYS', 'GLN', 'ILE'}	Close	None	6zln_A_CYS_SG_151_A_LYS_NZ_174.pdb
E	CYS	SG	143	39.94	29.98	1.0	33.7	24.45	E	LYS	NZ	142	40.68	30.05	1.0	112.56	28.43	CE	42.87	1.0	LYS	CE	42.87	1.0	3.17	1.48	1.81	143.9	86.26	-109.68	{'CYS', 'LYS', 'ASP'}	{'CYS', 'LYS', 'GLY'}	Not-close	None	5zms_E_CYS_SG_143_E_LYS_NZ_142.pdb
A	CYS	SG	257	37.32	34.57	1.0	16.68	0.0	A	LYS	NZ	223	27.89	7.81	1.0	113.71	20.78	CE	58.46	1.0	LYS	CE	58.46	1.0	2.31	1.53	1.8	95.72	104.69	-177.28	{'LEU', 'LYS', 'GLU'}	{'CYS', 'VAL', 'ARG'}	Not-close	None	2zu2_A_CYS_SG_257_A_LYS_NZ_223.pdb
B	CYS	SG	257	49.72	37.63	1.0	3.62	0.0	B	LYS	NZ	223	69.59	14.74	1.0	90.42	2.19	CE	98.55	1.0	LYS	CE	98.55	1.0	2.72	1.5	1.79	112.26	134.48	179.72	{'LEU', 'LYS', 'GLU'}	{'CYS', 'VAL', 'ARG'}	Not-close	None	2zu2_B_CYS_SG_257_B_LYS_NZ_223.pdb
A	CYS	SG	129	25.3	13.61	1.0	1.07	0.0	A	LYS	NZ	169	29.45	13.7	1.0	0.0	0.0	CE	22.67	1.0	LYS	CE	22.67	1.0	1.92	1.55	1.8	105.38	128.33	68.13	{'LYS', 'SER', 'CYS', 'TYR', 'TRP'}	{'CYS', 'GLY', 'PRO'}	Not-close	None	5zwr_A_CYS_SG_129_A_LYS_NZ_169.pdb
A	CYS	SG	327	38.14	34.99	1.0	6.43	6.43	A	LYS	NZ	55	64.06	65.34	1.0	58.6	13.12	CE	53.44	1.0	LYS	CE	53.44	1.0	3.0	1.5	1.81	88.19	96.12	118.4	{'CYS', 'LYS', 'MET', 'ARG'}	{'CYS', 'ALA', 'ASP', 'GLU'}	Not-close	None	7zzt_A_CYS_SG_327_A_LYS_NZ_55.pdb
C	CYS	SG	327	62.6	53.58	1.0	11.5	10.29	C	LYS	NZ	55	62.39	60.39	1.0	77.95	29.53	CE	57.46	1.0	LYS	CE	57.46	1.0	2.71	1.49	1.76	97.14	110.6	107.49	{'LYS', 'MET', 'ARG'}	{'CYS', 'ALA', 'ASP', 'GLU'}	Not-close	None	7zzt_C_CYS_SG_327_C_LYS_NZ_55.pdb
A	CYS	SG	327	52.27	45.67	1.0	11.42	9.01	A	LYS	NZ	55	75.15	54.46	1.0	95.41	30.62	CE	74.66	1.0	LYS	CE	74.66	1.0	2.82	1.49	1.78	100.76	127.37	94.67	{'LYS', 'MET', 'ARG'}	{'CYS', 'ALA', 'ASP', 'GLU'}	Not-close	None	7zzu_A_CYS_SG_327_A_LYS_NZ_55.pdb
B	CYS	SG	327	36.93	37.58	1.0	11.42	9.01	B	LYS	NZ	55	61.89	48.65	1.0	95.2	26.25	CE	59.78	1.0	LYS	CE	59.78	1.0	2.86	1.5	1.82	96.35	122.39	91.55	{'LYS', 'MET', 'ARG'}	{'CYS', 'ALA', 'ASP', 'GLU'}	Not-close	None	7zzu_B_CYS_SG_327_B_LYS_NZ_55.pdb
C	CYS	SG	327	68.03	52.08	1.0	18.63	12.87	C	LYS	NZ	55	60.34	53.15	1.0	91.12	30.62	CE	67.71	1.0	LYS	CE	67.71	1.0	2.86	1.49	1.8	97.81	124.91	97.0	{'LYS', 'MET', 'ARG'}	{'CYS', 'ALA', 'ASP', 'GLU'}	Not-close	None	7zzu_C_CYS_SG_327_C_LYS_NZ_55.pdb
A	CYS	SG	327	49.19	53.84	1.0	21.5	9.01	A	LYS	NZ	55	55.88	18.85	1.0	96.59	21.87	CE	53.19	1.0	LYS	CE	53.19	1.0	2.14	1.49	1.78	108.98	128.33	97.48	{'LYS', 'MET', 'ARG'}	{'CYS', 'ALA', 'ASP', 'GLU'}	Not-close	None	7zzw_A_CYS_SG_327_A_LYS_NZ_55.pdb
B	CYS	SG	327	41.16	41.32	1.0	10.29	10.29	B	LYS	NZ	55	60.49	59.69	1.0	80.53	16.4	CE	57.49	1.0	LYS	CE	57.49	1.0	2.51	1.49	1.81	94.07	107.64	109.42	{'CYS', 'LYS', 'MET', 'ARG'}	{'CYS', 'ALA', 'ASP', 'GLU'}	Not-close	None	7zzw_B_CYS_SG_327_B_LYS_NZ_55.pdb
C	CYS	SG	278	59.9	59.22	1.0	20.61	1.29	C	LYS	NZ	205	57.4	57.85	1.0	30.33	21.87	CE	54.22	1.0	LYS	CE	54.22	1.0	2.94	1.49	1.79	133.85	99.52	-162.86	{'LYS', 'HIS', 'TYR'}	{'CYS', 'ASP', 'GLY', 'PHE'}	Not-close	None	7zzw_C_CYS_SG_278_C_LYS_NZ_205.pdb
C	CYS	SG	327	64.73	59.22	1.0	10.22	9.01	C	LYS	NZ	55	59.14	57.85	1.0	87.5	25.15	CE	59.73	1.0	LYS	CE	59.73	1.0	2.5	1.49	1.78	97.43	107.59	109.01	{'LYS', 'MET', 'ARG'}	{'CYS', 'ALA', 'ASP', 'GLU'}	Not-close	None	7zzw_C_CYS_SG_327_C_LYS_NZ_55.pdb
